# Supplementary material for: Occurrence and temporal dynamics of denitrifying protist endosymbionts in the wastewater microbiome
Source: ISME Commun. 2025 Nov 15;5(1):ycaf209. doi: 10.1093/ismeco/ycaf209 (PMC12676724; doi:10.1093/ismeco/ycaf209)
Supplement: table_S1_ycaf209 [file table_s1_ycaf209.xlsx]

## Sheet: Sheet1
Accession	Resource	Dataset_assembled	Symbiont_detection	Recovered_symbiont_MAG	Comment
SRR7164320	Sandpiper	Yes	Yes	BJNG_1
SRR14932495	GWMC	Yes	Yes	Ca. A. mariagerensis CHLS
SRR10609162	Sandpiper	Yes	Yes	Ca. A. michiganensis	Co-assembled with SRR10609166. Symbiont MAG similar to Ca. A. michiganensis but lower quality
SRR10609166	Sandpiper	Yes	Yes	Ca. A. michiganensis	Co-assembled with SRR10609162. Symbiont MAG similar to Ca. A. michiganensis but lower quality
SRR10823758	Sandpiper	Yes	Yes	Ca. A. michiganensis	Co-assembled with SRR10823760
SRR10823760	Sandpiper	Yes	Yes	Ca. A. michiganensis	Co-assembled with SRR10823758
SRR14932641	GWMC	Yes	Yes	Ca. A. parvus
ERR4010617	Sandpiper	Yes	Yes	ESTL_1	Co-assembled with ERR4010618
ERR4010618	Sandpiper	Yes	Yes	ESTL_1	Co-assembled with ERR4010617
SRR9852179	Sandpiper	Yes	Yes	NJWW_1
SRR10398024	Sandpiper	Yes	Yes		Low MAG quality
SRR10823751	Sandpiper	Yes	Yes		Symbiont MAG similar to Ca. A. mariagerensis MARI but lower quality
SRR11088415	Sandpiper	Yes	Yes		Low MAG quality
SRR14932484	GWMC	Yes	Yes		Symbiont MAG similar to NLWW but lower quality
SRR14932505	GWMC	Yes	Yes		Symbiont MAG similar to Ca. A. mariagerensis MARI but lower quality
SRR14932611	GWMC	Yes	Yes		Low MAG quality
SRR14932690	GWMC	Yes	Yes		Low MAG quality
SRR16481182	Sandpiper	Yes	Yes		Low MAG quality
SRR6032603	Sandpiper	Yes	Yes		Low MAG quality
SRR6448880	Sandpiper	Yes	Yes		Low MAG quality
SRR11088428	Sandpiper	Yes	No
SRR14932490	GWMC	Yes	No
SRR14932612	GWMC	Yes	No		Co-assembled with SRR14932613 and SRR14932614
SRR14932613	GWMC	Yes	No		Co-assembled with SRR14932612 and SRR14932614
SRR14932614	GWMC	Yes	No		Co-assembled with SRR14932612 and SRR14932613
SRR15882951	Sandpiper	Yes	No
SRR5614827	Sandpiper	Yes	No
DRR100393	Sandpiper	No
DRR160704	Sandpiper	No
DRR160705	Sandpiper	No
DRR160706	Sandpiper	No
DRR160710	Sandpiper	No
DRR160711	Sandpiper	No
DRR160717	Sandpiper	No
ERR1299341	Sandpiper	No
ERR1857086	Sandpiper	No
ERR2681674	Sandpiper	No
ERR2729797	Sandpiper	No
ERR2832473	Sandpiper	No
ERR2832478	Sandpiper	No
ERR2834522	Sandpiper	No
ERR3089227	Sandpiper	No
ERR3089228	Sandpiper	No
ERR3089229	Sandpiper	No
ERR3089230	Sandpiper	No
ERR3089231	Sandpiper	No
ERR3089232	Sandpiper	No
ERR3089233	Sandpiper	No
ERR3089234	Sandpiper	No
ERR3089235	Sandpiper	No
ERR3089236	Sandpiper	No
ERR3089237	Sandpiper	No
ERR3089238	Sandpiper	No
ERR3089239	Sandpiper	No
ERR3089240	Sandpiper	No
ERR3200800	Sandpiper	No
ERR3200801	Sandpiper	No
ERR3200804	Sandpiper	No
ERR3200806	Sandpiper	No
ERR3427597	Sandpiper	No
ERR3427598	Sandpiper	No
ERR3856786	Sandpiper	No
ERR3856787	Sandpiper	No
ERR3856788	Sandpiper	No
ERR3856789	Sandpiper	No
ERR3858119	Sandpiper	No
ERR3858121	Sandpiper	No
ERR3858127	Sandpiper	No
ERR3858128	Sandpiper	No
ERR3858129	Sandpiper	No
ERR3858130	Sandpiper	No
ERR3858131	Sandpiper	No
ERR3858132	Sandpiper	No
ERR3858136	Sandpiper	No
ERR3858137	Sandpiper	No
ERR3858138	Sandpiper	No
ERR3987103	Sandpiper	No
ERR3987193	Sandpiper	No
ERR3987232	Sandpiper	No
ERR3987233	Sandpiper	No
ERR4010627	Sandpiper	No
ERR4010628	Sandpiper	No
ERR4010629	Sandpiper	No
ERR4010631	Sandpiper	No
ERR4010640	Sandpiper	No
ERR4010641	Sandpiper	No
ERR4010643	Sandpiper	No
ERR4010644	Sandpiper	No
ERR4603470	Sandpiper	No
ERR5523444	Sandpiper	No
ERR5523445	Sandpiper	No
ERR5523446	Sandpiper	No
ERR5523447	Sandpiper	No
ERR5523448	Sandpiper	No
ERR5523449	Sandpiper	No
ERR5523450	Sandpiper	No
ERR5523459	Sandpiper	No
ERR5523460	Sandpiper	No
ERR5523461	Sandpiper	No
ERR5523462	Sandpiper	No
ERR5523463	Sandpiper	No
ERR5523464	Sandpiper	No
ERR7336218	Sandpiper	No
ERR7336226	Sandpiper	No
ERR7337947	Sandpiper	No
ERR7338880	Sandpiper	No
SRR10009854	Sandpiper	No
SRR10009855	Sandpiper	No
SRR10072857	Sandpiper	No
SRR10072863	Sandpiper	No
SRR10168429	Sandpiper	No
SRR10168432	Sandpiper	No
SRR10360640	Sandpiper	No
SRR10360642	Sandpiper	No
SRR10360643	Sandpiper	No
SRR10360644	Sandpiper	No
SRR10388232	Sandpiper	No
SRR10388233	Sandpiper	No
SRR10388241	Sandpiper	No
SRR10388242	Sandpiper	No
SRR10466945	Sandpiper	No
SRR10585511	Sandpiper	No
SRR10585524	Sandpiper	No
SRR10585528	Sandpiper	No
SRR10609162	Sandpiper	No
SRR10823752	Sandpiper	No
SRR10823753	Sandpiper	No
SRR10823754	Sandpiper	No
SRR10823757	Sandpiper	No
SRR10823759	Sandpiper	No
SRR10868588	Sandpiper	No
SRR10931991	Sandpiper	No
SRR10931992	Sandpiper	No
SRR10931994	Sandpiper	No
SRR10932013	Sandpiper	No
SRR10968228	Sandpiper	No
SRR10968229	Sandpiper	No
SRR10968252	Sandpiper	No
SRR10968258	Sandpiper	No
SRR10968264	Sandpiper	No
SRR10987117	Sandpiper	No
SRR11086695	Sandpiper	No
SRR11088367	Sandpiper	No
SRR11088368	Sandpiper	No
SRR11088370	Sandpiper	No
SRR11088372	Sandpiper	No
SRR11088379	Sandpiper	No
SRR11088382	Sandpiper	No
SRR11088385	Sandpiper	No
SRR11088389	Sandpiper	No
SRR11088391	Sandpiper	No
SRR11088392	Sandpiper	No
SRR11088395	Sandpiper	No
SRR11088396	Sandpiper	No
SRR11088398	Sandpiper	No
SRR11088402	Sandpiper	No
SRR11088404	Sandpiper	No
SRR11088406	Sandpiper	No
SRR11088409	Sandpiper	No
SRR11088410	Sandpiper	No
SRR11088417	Sandpiper	No
SRR11088420	Sandpiper	No
SRR11088423	Sandpiper	No
SRR11088425	Sandpiper	No
SRR11088429	Sandpiper	No
SRR11088434	Sandpiper	No
SRR11088436	Sandpiper	No
SRR11088437	Sandpiper	No
SRR11088439	Sandpiper	No
SRR11088441	Sandpiper	No
SRR11088443	Sandpiper	No
SRR11088444	Sandpiper	No
SRR11088447	Sandpiper	No
SRR11088448	Sandpiper	No
SRR11088456	Sandpiper	No
SRR11088458	Sandpiper	No
SRR11088462	Sandpiper	No
SRR11088468	Sandpiper	No
SRR11088473	Sandpiper	No
SRR11088476	Sandpiper	No
SRR11088477	Sandpiper	No
SRR11088479	Sandpiper	No
SRR11088483	Sandpiper	No
SRR11088485	Sandpiper	No
SRR11088487	Sandpiper	No
SRR11310430	Sandpiper	No
SRR11310431	Sandpiper	No
SRR11487824	Sandpiper	No
SRR11487825	Sandpiper	No
SRR11673976	Sandpiper	No
SRR11674012	Sandpiper	No
SRR1168487	Sandpiper	No
SRR1168574	Sandpiper	No
SRR11783213	Sandpiper	No
SRR11829839	Sandpiper	No
SRR11829841	Sandpiper	No
SRR11829842	Sandpiper	No
SRR11829843	Sandpiper	No
SRR11829845	Sandpiper	No
SRR11829846	Sandpiper	No
SRR11829847	Sandpiper	No
SRR11829848	Sandpiper	No
SRR11829851	Sandpiper	No
SRR11829852	Sandpiper	No
SRR11829853	Sandpiper	No
SRR11829854	Sandpiper	No
SRR11829855	Sandpiper	No
SRR11829856	Sandpiper	No
SRR11829857	Sandpiper	No
SRR11829858	Sandpiper	No
SRR11829859	Sandpiper	No
SRR11829860	Sandpiper	No
SRR11829861	Sandpiper	No
SRR11829862	Sandpiper	No
SRR11829863	Sandpiper	No
SRR11829864	Sandpiper	No
SRR11829865	Sandpiper	No
SRR12113421	Sandpiper	No
SRR12113422	Sandpiper	No
SRR12313478	Sandpiper	No
SRR12313479	Sandpiper	No
SRR12313483	Sandpiper	No
SRR12313484	Sandpiper	No
SRR12389346	Sandpiper	No
SRR12389347	Sandpiper	No
SRR12676966	Sandpiper	No
SRR12676967	Sandpiper	No
SRR12676968	Sandpiper	No
SRR12676969	Sandpiper	No
SRR12676972	Sandpiper	No
SRR12676973	Sandpiper	No
SRR12676974	Sandpiper	No
SRR12676975	Sandpiper	No
SRR12886061	Sandpiper	No
SRR13131472	Sandpiper	No
SRR13203278	Sandpiper	No
SRR13356417	Sandpiper	No
SRR13723393	Sandpiper	No
SRR13723394	Sandpiper	No
SRR13723396	Sandpiper	No
SRR13723397	Sandpiper	No
SRR13994250	Sandpiper	No
SRR13994832	Sandpiper	No
SRR14240543	Sandpiper	No
SRR14610228	Sandpiper	No
SRR14610229	Sandpiper	No
SRR14610230	Sandpiper	No
SRR14610231	Sandpiper	No
SRR14610233	Sandpiper	No
SRR14610234	Sandpiper	No
SRR14610235	Sandpiper	No
SRR14610236	Sandpiper	No
SRR14610237	Sandpiper	No
SRR14610238	Sandpiper	No
SRR14610239	Sandpiper	No
SRR14610240	Sandpiper	No
SRR14610241	Sandpiper	No
SRR14610242	Sandpiper	No
SRR14610243	Sandpiper	No
SRR14610244	Sandpiper	No
SRR14610245	Sandpiper	No
SRR14610246	Sandpiper	No
SRR14610247	Sandpiper	No
SRR14610248	Sandpiper	No
SRR14610249	Sandpiper	No
SRR14610250	Sandpiper	No
SRR14610251	Sandpiper	No
SRR14610254	Sandpiper	No
SRR14699973	Sandpiper	No
SRR14932477	GWMC	No
SRR14932478	GWMC	No
SRR14932479	GWMC	No
SRR14932480	GWMC	No
SRR14932481	GWMC	No
SRR14932482	GWMC	No
SRR14932483	GWMC	No
SRR14932485	GWMC	No
SRR14932486	GWMC	No
SRR14932487	GWMC	No
SRR14932488	GWMC	No
SRR14932489	GWMC	No
SRR14932491	GWMC	No
SRR14932492	GWMC	No
SRR14932493	GWMC	No
SRR14932494	GWMC	No
SRR14932496	GWMC	No
SRR14932497	GWMC	No
SRR14932498	GWMC	No
SRR14932499	GWMC	No
SRR14932500	GWMC	No
SRR14932501	GWMC	No
SRR14932502	GWMC	No
SRR14932503	GWMC	No
SRR14932504	GWMC	No
SRR14932506	GWMC	No
SRR14932507	GWMC	No
SRR14932508	GWMC	No
SRR14932509	GWMC	No
SRR14932510	GWMC	No
SRR14932511	GWMC	No
SRR14932512	GWMC	No
SRR14932513	GWMC	No
SRR14932514	GWMC	No
SRR14932515	GWMC	No
SRR14932516	GWMC	No
SRR14932517	GWMC	No
SRR14932518	GWMC	No
SRR14932519	GWMC	No
SRR14932520	GWMC	No
SRR14932521	GWMC	No
SRR14932522	GWMC	No
SRR14932523	GWMC	No
SRR14932524	GWMC	No
SRR14932525	GWMC	No
SRR14932526	GWMC	No
SRR14932527	GWMC	No
SRR14932528	GWMC	No
SRR14932529	GWMC	No
SRR14932530	GWMC	No
SRR14932531	GWMC	No
SRR14932532	GWMC	No
SRR14932533	GWMC	No
SRR14932534	GWMC	No
SRR14932535	GWMC	No
SRR14932536	GWMC	No
SRR14932537	GWMC	No
SRR14932538	GWMC	No
SRR14932539	GWMC	No
SRR14932540	GWMC	No
SRR14932541	GWMC	No
SRR14932542	GWMC	No
SRR14932543	GWMC	No
SRR14932544	GWMC	No
SRR14932545	GWMC	No
SRR14932546	GWMC	No
SRR14932547	GWMC	No
SRR14932548	GWMC	No
SRR14932549	GWMC	No
SRR14932550	GWMC	No
SRR14932551	GWMC	No
SRR14932552	GWMC	No
SRR14932553	GWMC	No
SRR14932554	GWMC	No
SRR14932555	GWMC	No
SRR14932556	GWMC	No
SRR14932557	GWMC	No
SRR14932558	GWMC	No
SRR14932559	GWMC	No
SRR14932560	GWMC	No
SRR14932561	GWMC	No
SRR14932562	GWMC	No
SRR14932563	GWMC	No
SRR14932564	GWMC	No
SRR14932565	GWMC	No
SRR14932566	GWMC	No
SRR14932567	GWMC	No
SRR14932568	GWMC	No
SRR14932569	GWMC	No
SRR14932570	GWMC	No
SRR14932571	GWMC	No
SRR14932572	GWMC	No
SRR14932573	GWMC	No
SRR14932574	GWMC	No
SRR14932575	GWMC	No
SRR14932576	GWMC	No
SRR14932577	GWMC	No
SRR14932578	GWMC	No
SRR14932579	GWMC	No
SRR14932580	GWMC	No
SRR14932581	GWMC	No
SRR14932582	GWMC	No
SRR14932583	GWMC	No
SRR14932584	GWMC	No
SRR14932585	GWMC	No
SRR14932586	GWMC	No
SRR14932587	GWMC	No
SRR14932588	GWMC	No
SRR14932589	GWMC	No
SRR14932590	GWMC	No
SRR14932591	GWMC	No
SRR14932592	GWMC	No
SRR14932593	GWMC	No
SRR14932594	GWMC	No
SRR14932595	GWMC	No
SRR14932596	GWMC	No
SRR14932597	GWMC	No
SRR14932598	GWMC	No
SRR14932599	GWMC	No
SRR14932600	GWMC	No
SRR14932601	GWMC	No
SRR14932602	GWMC	No
SRR14932603	GWMC	No
SRR14932604	GWMC	No
SRR14932605	GWMC	No
SRR14932606	GWMC	No
SRR14932607	GWMC	No
SRR14932608	GWMC	No
SRR14932609	GWMC	No
SRR14932610	GWMC	No
SRR14932615	GWMC	No
SRR14932616	GWMC	No
SRR14932617	GWMC	No
SRR14932618	GWMC	No
SRR14932619	GWMC	No
SRR14932620	GWMC	No
SRR14932621	GWMC	No
SRR14932622	GWMC	No
SRR14932623	GWMC	No
SRR14932624	GWMC	No
SRR14932625	GWMC	No
SRR14932626	GWMC	No
SRR14932627	GWMC	No
SRR14932628	GWMC	No
SRR14932629	GWMC	No
SRR14932630	GWMC	No
SRR14932631	GWMC	No
SRR14932632	GWMC	No
SRR14932633	GWMC	No
SRR14932634	GWMC	No
SRR14932635	GWMC	No
SRR14932636	GWMC	No
SRR14932637	GWMC	No
SRR14932638	GWMC	No
SRR14932639	GWMC	No
SRR14932640	GWMC	No
SRR14932642	GWMC	No
SRR14932643	GWMC	No
SRR14932644	GWMC	No
SRR14932645	GWMC	No
SRR14932646	GWMC	No
SRR14932647	GWMC	No
SRR14932648	GWMC	No
SRR14932649	GWMC	No
SRR14932650	GWMC	No
SRR14932651	GWMC	No
SRR14932652	GWMC	No
SRR14932653	GWMC	No
SRR14932654	GWMC	No
SRR14932655	GWMC	No
SRR14932656	GWMC	No
SRR14932657	GWMC	No
SRR14932658	GWMC	No
SRR14932659	GWMC	No
SRR14932660	GWMC	No
SRR14932661	GWMC	No
SRR14932662	GWMC	No
SRR14932663	GWMC	No
SRR14932664	GWMC	No
SRR14932665	GWMC	No
SRR14932666	GWMC	No
SRR14932667	GWMC	No
SRR14932668	GWMC	No
SRR14932669	GWMC	No
SRR14932670	GWMC	No
SRR14932671	GWMC	No
SRR14932672	GWMC	No
SRR14932673	GWMC	No
SRR14932674	GWMC	No
SRR14932675	GWMC	No
SRR14932676	GWMC	No
SRR14932677	GWMC	No
SRR14932678	GWMC	No
SRR14932679	GWMC	No
SRR14932680	GWMC	No
SRR14932681	GWMC	No
SRR14932682	GWMC	No
SRR14932683	GWMC	No
SRR14932684	GWMC	No
SRR14932685	GWMC	No
SRR14932686	GWMC	No
SRR14932687	GWMC	No
SRR14932688	GWMC	No
SRR14932689	GWMC	No
SRR14932691	GWMC	No
SRR14932692	GWMC	No
SRR14932692	GWMC	No
SRR14932693	GWMC	No
SRR14932694	GWMC	No
SRR14932695	GWMC	No
SRR14932696	GWMC	No
SRR14932697	GWMC	No
SRR14932698	GWMC	No
SRR14932699	GWMC	No
SRR14932700	GWMC	No
SRR14932701	GWMC	No
SRR14932702	GWMC	No
SRR15677226	Sandpiper	No
SRR15677229	Sandpiper	No
SRR16297623	Sandpiper	No
SRR16631310	Sandpiper	No
SRR2033663	Sandpiper	No
SRR2546421	Sandpiper	No
SRR2546422	Sandpiper	No
SRR2546424	Sandpiper	No
SRR3507922	Sandpiper	No
SRR3586906	Sandpiper	No
SRR371318	Sandpiper	No
SRR3952312	Sandpiper	No
SRR3989440	Sandpiper	No
SRR3989449	Sandpiper	No
SRR4051812	Sandpiper	No
SRR4242551	Sandpiper	No
SRR4343433	Sandpiper	No
SRR4343435	Sandpiper	No
SRR4754859	Sandpiper	No
SRR4831655	Sandpiper	No
SRR4831657	Sandpiper	No
SRR5123271	Sandpiper	No
SRR5123275	Sandpiper	No
SRR5123277	Sandpiper	No
SRR5161805	Sandpiper	No
SRR5198900	Sandpiper	No
SRR5198901	Sandpiper	No
SRR5198902	Sandpiper	No
SRR5204862	Sandpiper	No
SRR5204863	Sandpiper	No
SRR5205085	Sandpiper	No
SRR5205807	Sandpiper	No
SRR5205814	Sandpiper	No
SRR5206468	Sandpiper	No
SRR5207237	Sandpiper	No
SRR5207247	Sandpiper	No
SRR5207253	Sandpiper	No
SRR5207302	Sandpiper	No
SRR5256885	Sandpiper	No
SRR5258705	Sandpiper	No
SRR5258707	Sandpiper	No
SRR5258708	Sandpiper	No
SRR5260221	Sandpiper	No
SRR5260370	Sandpiper	No
SRR5262245	Sandpiper	No
SRR5262248	Sandpiper	No
SRR5262251	Sandpiper	No
SRR5262253	Sandpiper	No
SRR5262254	Sandpiper	No
SRR5278607	Sandpiper	No
SRR5436189	Sandpiper	No
SRR5436190	Sandpiper	No
SRR5436853	Sandpiper	No
SRR5437016	Sandpiper	No
SRR5437667	Sandpiper	No
SRR5437762	Sandpiper	No
SRR5437773	Sandpiper	No
SRR5437868	Sandpiper	No
SRR5437870	Sandpiper	No
SRR5437899	Sandpiper	No
SRR5438034	Sandpiper	No
SRR5438045	Sandpiper	No
SRR5438046	Sandpiper	No
SRR5438105	Sandpiper	No
SRR5438128	Sandpiper	No
SRR5438132	Sandpiper	No
SRR5438270	Sandpiper	No
SRR5438309	Sandpiper	No
SRR5438445	Sandpiper	No
SRR5438477	Sandpiper	No
SRR5438552	Sandpiper	No
SRR5438876	Sandpiper	No
SRR5439155	Sandpiper	No
SRR5439720	Sandpiper	No
SRR5687767	Sandpiper	No
SRR5688572	Sandpiper	No
SRR5689334	Sandpiper	No
SRR5690242	Sandpiper	No
SRR5690348	Sandpiper	No
SRR5690349	Sandpiper	No
SRR5690606	Sandpiper	No
SRR5915297	Sandpiper	No
SRR5915500	Sandpiper	No
SRR5915523	Sandpiper	No
SRR5915537	Sandpiper	No
SRR5915541	Sandpiper	No
SRR5915628	Sandpiper	No
SRR5915652	Sandpiper	No
SRR5915813	Sandpiper	No
SRR5915819	Sandpiper	No
SRR5915857	Sandpiper	No
SRR5918677	Sandpiper	No
SRR5924471	Sandpiper	No
SRR5924561	Sandpiper	No
SRR5924625	Sandpiper	No
SRR5924907	Sandpiper	No
SRR5947207	Sandpiper	No
SRR5947209	Sandpiper	No
SRR6240784	Sandpiper	No
SRR6240786	Sandpiper	No
SRR6240789	Sandpiper	No
SRR6240790	Sandpiper	No
SRR6241617	Sandpiper	No
SRR6241618	Sandpiper	No
SRR6241619	Sandpiper	No
SRR6370750	Sandpiper	No
SRR6372877	Sandpiper	No
SRR6423810	Sandpiper	No
SRR6475631	Sandpiper	No
SRR6475633	Sandpiper	No
SRR6479061	Sandpiper	No
SRR6837549	Sandpiper	No
SRR6837555	Sandpiper	No
SRR6837559	Sandpiper	No
SRR6837562	Sandpiper	No
SRR6837564	Sandpiper	No
SRR6837566	Sandpiper	No
SRR6837569	Sandpiper	No
SRR6837570	Sandpiper	No
SRR6837574	Sandpiper	No
SRR6837582	Sandpiper	No
SRR6837584	Sandpiper	No
SRR6942528	Sandpiper	No
SRR7119500	Sandpiper	No
SRR7119503	Sandpiper	No
SRR7119504	Sandpiper	No
SRR7119514	Sandpiper	No
SRR7119515	Sandpiper	No
SRR7119516	Sandpiper	No
SRR7119517	Sandpiper	No
SRR7119519	Sandpiper	No
SRR7119520	Sandpiper	No
SRR7119521	Sandpiper	No
SRR7119522	Sandpiper	No
SRR7268657	Sandpiper	No
SRR7756683	Sandpiper	No
SRR7777325	Sandpiper	No
SRR7801933	Sandpiper	No
SRR7974119	Sandpiper	No
SRR8074307	Sandpiper	No
SRR8074309	Sandpiper	No
SRR8074310	Sandpiper	No
SRR8074311	Sandpiper	No
SRR8351383	Sandpiper	No
SRR8438314	Sandpiper	No
SRR8452062	Sandpiper	No
SRR8648016	Sandpiper	No
SRR8648019	Sandpiper	No
SRR8662679	Sandpiper	No
SRR8813305	Sandpiper	No
SRR8814505	Sandpiper	No
SRR8814671	Sandpiper	No
SRR8831201	Sandpiper	No
SRR8831202	Sandpiper	No
SRR8831203	Sandpiper	No
SRR8831204	Sandpiper	No
SRR8831205	Sandpiper	No
SRR8831206	Sandpiper	No
SRR8862231	Sandpiper	No
SRR8863435	Sandpiper	No
SRR8863439	Sandpiper	No
SRR9179563	Sandpiper	No
