# Supplementary material for: Occurrence and temporal dynamics of denitrifying protist endosymbionts in the wastewater microbiome
Source: ISME Commun. 2025 Nov 15;5(1):ycaf209. doi: 10.1093/ismeco/ycaf209 (PMC12676724; doi:10.1093/ismeco/ycaf209)
Supplement: table_S2_ycaf209 [file table_s2_ycaf209.xlsx]

## Sheet: MAG_statistics_metadata
The metadata is reported as it appears in the source study of the metagenomic datasets.
Name	MAG quality	Circular MAG	Completenessa (%)	CheckM2 contamination estimation (%)	Length (bp)	Contig number	GC content (%)	N50	L50	Maximum contig length (bp)	23S rRNA	16S rRNA	5S rRNA	# tRNAs	Latitude	Longitude	Wastewater system	Process typeb	Dissolved oxygen (mg/L)	Nitrate (mg/L)	Mixed liquor suspended solids (mg/L)	Mixed liquid temperature (°C)	pH	Source dataset(s)	Reference
Candidatus Azoamicus mariagerensis MARI	High-quality	Yes	100	0.03	297143	1	24	297143	1	297143	1	1	1	34	56.742252 N	10.114475 E	WWTP	carbon removal with nitrogen removal and enhanced biological phosphorus removal	0.5-2	0-5	4000-5000	NA	NA	SRR11674012, SRR11674013, SRR11674014	Singleton et al., 2021
Candidatus Azoamicus mariagerensis CHLS	High-quality	Yes	100	0.05	294646	1	23.8	294646	1	294646	1	1	1	34	42.3244 N	84.0174 W	WWTP	oxidation ditch	7.5	NA	4250	19	7.7	SRR14932495	Wu et al., 2019
Candidatus Azoamicus parvus	High-quality	Yes	100	0.01	246131	1	20.6	246131	1	246131	1	1	1	32	43.6286 S	172.7254 E	WWTP	NA	NA	NA	NA	NA	NA	SRR14932641	Wu et al., 2019
Candidatus Azoamicus michiganensis	High-quality	Yes	100	0.02	289828	1	23.7	289828	1	289828	1	1	1	35	42.2928 N	83.7134 W	Membrane-aerated biofilm reactor	A2O	NA	10	NA	NA	7.5	SRR10823758, SRR10823760	Delgado Vela et al., 2020
ESTL_1	High-quality	No	100	0.04	302640	3	23.9	226959	1	226959	1	1	1	35	58.273 N	26.515 E	Pilot-scale hybrid filter system	NA	5.31	49.5	NA	13.1	7.16	ERR4010617	Truu et al., 2022
NJWW_1	High-quality	No	100	0.03	302529	2	24.1	276931	1	276931	1	1	1	35	32.22 N	118.75 E	WWTP	oxidation ditch	NA	NA	NA	NA	NA	SRR9852179	Ye et al., 2020
NLWW_1	High-quality	No	100	0.42	287687	2	26.6	178137	1	178137	1	1	1	34	52.07 N	4.3 E	WWTP	carbon removal with nitrogen removal and enhanced biological phosphorus removal				15
HKWW_3	High-quality	No	98.18	0.11	287519	2	23	256465	1	256465	1	1	1	34	22.32 N	114.17 E	WWTP	carbon removal with nitrification and denitrification				25
INWW_1	High-quality	No	98.18	1.67	296097	2	25.1	219290	1	219290	1	1	1	34	18.52 N	73.86 E	WWTP	carbon removal				26.5
MYWW_1	High-quality	No	98.18	0.04	297304	2	26.7	270985	1	270985	1	1	1	34	3.16 N	101.71 E	WWTP	carbon removal with nitrification and denitrification				30
EJBY_1	High-quality	No	94.55	1.1	290125	3	23.9	189434	1	189434	1	1	1	30	55.399534 N	10.414787 E	WWTP	carbon removal with nitrogen removal and enhanced biological phosphorus removal	0.5-2	0-5	4000-5000	NA	NA	SRR11674044, SRR11674046, SRR11674047	Singleton et al., 2021
HKWW_1	High-quality	No	92.73	0.11	262855	2	22.8	223343	1	223343	1	1	1	34	22.32 N	114.17 E	WWTP	carbon removal with nitrification and denitrification				25
HKWW_2	Medium-quality	No	89.09	0.43	288130	4	23.8	88417	2	104288	1	1	1	30	22.32 N	114.17 E	WWTP	carbon removal with nitrification and denitrification				25
SUWW_1	Medium-quality	No	89.09	0.15	283025	3	22.4	219200	1	219200	1	1	1	33	21.49 N	39.19 E	WWTP	carbon removal with nitrification and denitrification				36
BJNG_1	Medium-quality	No	72.73	3.47	234452	24	24.5	13800	7	24702	1	0	1	24	39 N	116 E	Upflow denitrification reactor	A2O	NA	30	NA	20	5	SRR7164320	Qian et al., 2019
ODNW_1	Medium-quality	No	54.55	0.21	255224	7	23.8	58994	2	93245	1	1	1	31	55.421534 N	10.366234 E	WWTP	carbon removal with nitrogen removal and enhanced biological phosphorus removal	0.5-2	0-5	4000-5000	NA	NA	SRR11674006, SRR11674005, SRR11674007	Singleton et al., 2021
a Completeness was estimated based on the presence of an Azoamicaceae marker gene set (Supplementary Methods)
b For reactors inoculated with wastewater, the process type corresponds to that of the WWTP from which the water comes
A2O: anaerobic-anoxic-aerobic

## Sheet: completeness_comparison
Name	CheckM2 completeness estimation (%)	anvi'o 8 completeness estimation (%)
Candidatus Azoamicus mariagerensis MARI	85.67	84.51
Candidatus Azoamicus mariagerensis CHLS	84.95	83.1
Candidatus Azoamicus parvus	77.72	80.28
Candidatus Azoamicus michiganensis	88.1	87.32
ESTL_1	85.42	88.73
NJWW_1	88.79	84.51
EJBY_1	79.39	78.87
NLWW_1	80.47	83.1
ODNW_1	37.45	43.66
HKWW_1	81.18	74.65
HKWW_2	74.43	74.65
HKWW_3	77.31	80.28
INWW_1	83.21	81.69
MYWW_1	82.26	81.69
SUWW_1	78.14	74.65
BJNG_1	69.23	64.79
