# Supplementary material for: Occurrence and temporal dynamics of denitrifying protist endosymbionts in the wastewater microbiome
Source: ISME Commun. 2025 Nov 15;5(1):ycaf209. doi: 10.1093/ismeco/ycaf209 (PMC12676724; doi:10.1093/ismeco/ycaf209)
Supplement: table_S5_ycaf209 [file table_s5_ycaf209.xlsx]

## Sheet: Sheet1
	Ca. A. aquiferis	Ca. A. agrarius	Ca. A. viridis	Ca. A. parvus	Ca. A. michiganensis	ESTL_1	BJNG_1	Ca. A. ciliaticola	NLWW_1	SUWW_1	Ca. A. soli	HKWW_3	HKWW_1	MYWW_1	INWW_1	NJWW_1	HKWW_2	EJBY_1	Ca. A. mariagerensis CHLS	Ca. A. mariagerensis MARI	ODNW_1
Ca. A. aquiferis		82.24	75.86	76.35	75.95	75.92	76.53	76.51	76.05	76.27	76.39	76.83	75.97	76.03	76.12	75.94	76.23	75.74	76.06	76.14	75.94
Ca. A. agrarius	73.62		*	76.07	76.1	75.85	76.14	*	*	76.22	76.47	76.25	75.88	*	*	75.99	76.25	76.18	76.72	76.4	76.98
Ca. A. viridis	53.22	52.75		77.26	77.37	77.05	77.47	77.53	*	76.89	76.61	77.48	76.86	78.14	77.47	77.58	77.62	78.01	77.22	77.66	77.72
Ca. A. parvus	52.44	52.79	57.61		77.58	77.58	77.31	78.12	77.76	77.62	77.53	77.92	77.26	77.48	77.37	77.51	77.14	77.88	77.85	77.12	77.53
Ca. A. michiganensis	51.9	52.71	59.37	60.32		83.67	85	83.05	78.38	78.18	77.74	78.06	77.57	77.32	78.12	77.64	77.51	77.56	77.74	77.72	78.55
ESTL_1	52.29	52.51	58.84	60.64	79.02		89.41	86.34	77.02	77.57	78.65	77.55	78.35	78.16	77.71	78.55	78.44	77.52	78	77.84	78.03
BJNG_1	52.96	53.65	60.89	61.03	80.8	89.09		85.94	77.1	76.49	76.44	77.67	77.27	77.14	78.39	77.58	78.05	77.53	77.71	78.68	77.88
Ca. A. ciliaticola	51.88	52.72	59.38	60.34	78.63	84.06	85.09		77.44	77.43	77.51	77.32	77.68	78.39	77.92	77.99	78.28	77.65	78.03	78.1	78.31
NLWW_1	51.2	51.2	58.82	58.21	58.52	58.26	59.73	58.3		78.08	78.51	78.19	77.96	77.9	77.75	78.15	78.29	78.77	78.04	78.34	78.76
SUWW_1	58.36	51.65	57.38	58.33	58.36	58.21	59.54	62.74	62.74		78.12	77.35	77.85	77.63	78.42	78.06	77.16	78.1	78.13	78.35	77.46
Ca. A. soli	51.35	51.36	56.97	58.59	58.13	58.25	59.17	63.34	63.34	64.21		77.95	77.89	77.6	79	77.93	77.82	78.26	77.67	78.25	79.38
HKWW_3	52.94	52.77	58.51	60.34	61.33	60.37	61.54	60.14	59.87	61.47	60.42		79.15	78.47	79.78	79.15	79.11	79.55	79.33	79.23	79.47
HKWW_1	53.63	53.61	59.91	61.85	62.28	61.45	62.79	60.71	60.71	62.3	61.87	66.86		79.59	80.5	81.49	81.02	80.64	80.83	80.54	81.14
MYWW_1	52.76	60.61	59.06	60.7	61.27	60.69	61.71	60.61	60.61	60.82	60.69	66.75	72.43		84.26	82.4	81.59	82.15	82.41	82.59	82.11
INWW_1	52.05	60.39	58.94	60.86	61.35	60.87	61.48	60.39	60.39	60.53	60.23	65.88	72.72	84.25		82.69	80.5	82.67	82.39	82.14	83.14
NJWW_1	52.62	52.52	58.59	60.58	60.82	60.45	61.79	59.66	59.66	60.65	60.61	65.91	73.07	78.95	77.58		83.14	83.95	84.91	85.39	85.09
HKWW_2	53.84	53.49	60.05	61.36	62.1	62.11	62.76	61.1	61.1	61.97	61.6	66.97	73.98	78.39	77.69	79.76		83.61	83.37	83.72	83.71
EJBY_1	54.05	53.9	61.18	61.8	62.46	62.81	63.84	61.93	61.93	62.15	61.63	67.11	74.06	79.37	78.61	80.64	80.21		85.83	84.43	85.38
Ca. A. mariagerensis CHLS	52.25	52.35	58.73	61.03	61.12	60.46	61.78	59.95	59.95	60.57	60.45	66.13	73.03	78.97	77.57	81.44	53.84	80.95		85.9	95.37
Ca. A. mariagerensis MARI	52.27	52.37	58.61	60.61	60.87	60.57	61.72	60.62	59.91	60.41	60.35	66.14	73.03	78.27	77.26	81.53	78.74	80.56	83.22		92.97
ODNW_1	56.67	56.79	62.75	65.63	64.8	64.54	65.63	64.53	64.44	65.04	65.09	69.66	76.02	81.78	80.2	83.76	82.69	83.16	93.3	90.5
	Values with white background: ANI (%) computed by FastANI 1.33
	* The ANI is too low to be computed
	Values with a grey background: mean AAI (%) computed by CompareM v0.1.2
