# Supplementary material for: Occurrence and temporal dynamics of denitrifying protist endosymbionts in the wastewater microbiome
Source: ISME Commun. 2025 Nov 15;5(1):ycaf209. doi: 10.1093/ismeco/ycaf209 (PMC12676724; doi:10.1093/ismeco/ycaf209)
Supplement: table_S6_ycaf209 [file table_s6_ycaf209.xlsx]

## Sheet: complete_genomes
Ca. A. mariagerensis MARI	Ca. A. mariagerensis CHLS	Ca. A. parvus	Ca. A. michiganensis	consensus_gene	consensus_annotation	classification	upset_classification	KEGG_accession	KEGG_function	COG_accession	COG_function	Pfam_accession	Pfam_function
0	0	0	0	tsaD	tRNA (adenosine(37)-N6)-threonylcarbamoyltransferase complex transferase subunit TsaD	Translation	Information processing	K01409	N6-L-threonylcarbamoyladenine synthase [EC:2.3.1.234]	COG0533	tRNA A37 threonylcarbamoyltransferase TsaD (TsaD) (PDB:3ENO) (PUBMED:23072323;21285948;32385138)	PF00814.28	tRNA N6-adenosine threonylcarbamoyltransferase
1	1	1	1	rpsU	30S ribosomal protein S21	30S ribosomal proteins	Information processing	K02970	small subunit ribosomal protein S21	COG0828	Ribosomal protein S21 (RpsU) (PDB:4V4H)	PF01165.23	Ribosomal protein S21
2	2	2	2	dnaG	DNA primase	Replication	Information processing	K02316	DNA primase [EC:2.7.7.101]	COG0358	DNA primase (bacterial type) (DnaG) (PDB:3B39) (PUBMED:28128549)	PF08275.14	DNA primase catalytic core, N-terminal domain
3	3	3	3	rpoD	RNA polymerase sigma factor RpoD	Transcription	Information processing	K03086	RNA polymerase primary sigma factor	COG0568	DNA-directed RNA polymerase, sigma subunit (sigma70/sigma32) (RpoD) (PDB:1SIG)	PF04539.19	Sigma-70 region 3
4	4	4	4	menA/ubiA	1,4-dihydroxy-2-naphthoate octaprenyltransferase	Quinone biosynthesis	Biosynthesis	K02548	1,4-dihydroxy-2-naphthoate polyprenyltransferase [EC:2.5.1.74]	COG1575	1,4-dihydroxy-2-naphthoate polyprenyltransferase (MenA)	PF01040.21	UbiA prenyltransferase family
5	5	5	6	rplS	50S ribosomal protein L19	50S ribosomal proteins	Information processing	K02884	large subunit ribosomal protein L19	COG0335	Ribosomal protein L19 (RplS) (PDB:1VS6) (PUBMED:27941785)	PF01245.23	Ribosomal protein L19
6	6	6	9	rpsP	30S ribosomal protein S16	30S ribosomal proteins	Information processing	K02959	small subunit ribosomal protein S16	COG0228	Ribosomal protein S16 (RpsP) (PDB:4V4H)	PF00886.22	Ribosomal protein S16
7	7	7	10	hupB	DNA-binding protein	Transcription	Information processing			COG0776	Bacterial nucleoid DNA-binding protein IHF-alpha (HimA) (PDB:1B8Z)	PF00216.24	Bacterial DNA-binding protein
8	8		11	trpS	Tryptophan-tRNA ligase	tRNA ligase	Information processing	K01867	tryptophanyl-tRNA synthetaase [EC:6.1.1.2]	COG0180	Tryptophanyl-tRNA synthetase (TrpS) (PDB:3N9I)	PF00579.28	tRNA synthetases class I (W and Y)
9	9		12	yciB	Septation protein A	Cell envelope	Membranes	K06190	intracellular septation protein	COG2917	Intracellular septation protein A (YciB)	PF04279.18	Intracellular septation protein A
10	10		13	glyS	Glycine-tRNA ligase beta subunit	tRNA ligase	Information processing	K01879	glycyl-tRNA synthetase beta chain [EC:6.1.1.14]	COG0751	Glycyl-tRNA synthetase, beta subunit (GlyS)	PF02092.20	Glycyl-tRNA synthetase beta subunit
11	11		14	glyQ	Glycine-tRNA ligase alpha subunit	tRNA ligase	Information processing	K01878	glycyl-tRNA synthetase alpha chain [EC:6.1.1.14]	COG0752	Glycyl-tRNA synthetase, alpha subunit (GlyQ) (PDB:1J5W)	PF02091.18	Glycyl-tRNA synthetase alpha subunit
12	12	9	15	dnaB	Replicative DNA helicase	Replication	Information processing	K02314	replicative DNA helicase [EC:5.6.2.3]	COG0305	Replicative DNA helicase (DnaB) (PDB:1B79)	PF03796.18	DnaB-like helicase C terminal domain
13	13	10	16	rplI	50S ribosomal protein L9	50S ribosomal proteins	Information processing	K02939	large subunit ribosomal protein L9	COG0359	Ribosomal protein L9 (RplI) (PDB:1VS6) (PUBMED:27112601)	PF01281.22	Ribosomal protein L9, N-terminal domain
14	14	11	17	rpsR	30S ribosomal protein S18	30S ribosomal proteins	Information processing	K02963	small subunit ribosomal protein S18	COG0238	Ribosomal protein S18 (RpsR) (PDB:4V4H)	PF01084.23	Ribosomal protein S18
15	15	12	18	rpsF	30S ribosomal protein S6	30S ribosomal proteins	Information processing	K02990	small subunit ribosomal protein S6	COG0360	Ribosomal protein S6 (RpsF) (PDB:4V4H)	PF01250.20	Ribosomal protein S6
16	16	13	19	fmt	Methionyl-tRNA formyltransferase	Translation	Information processing	K00604	methionyl-tRNA formyltransferase [EC:2.1.2.9]	COG0223	Methionyl-tRNA formyltransferase (Fmt) (PDB:1FMT)	PF00551.22	Formyl transferase
17	17	14	20	def1	Peptide deformylase 1	Translation	Information processing	K01462	peptide deformylase [EC:3.5.1.88]	COG0242	Peptide deformylase (Def) (PDB:1BS4)	PF01327.24	Polypeptide deformylase
18	18	15	21	fdxA	Ferredoxin family protein			K05524	ferredoxin	COG1146	NAD-dependent dihydropyrimidine dehydrogenase, PreA subunit (PreA)	PF11953.11	Domain of unknown function (DUF3470)
19	19	16	22	rpmE	50S ribosomal protein L31	50S ribosomal proteins	Information processing	K02909	large subunit ribosomal protein L31	COG0254	Ribosomal protein L31 (RpmE) (PDB:1VS6)	PF01197.21	Ribosomal protein L31
20	20	18	23	gyrB	DNA topoisomerase (ATP-hydrolyzing) subunit B	Replication	Information processing	K02470	DNA gyrase subunit B [EC:5.6.2.2]	COG0187	DNA gyrase/topoisomerase IV, subunit B (GyrB) (PDB:1EI1)	PF00204.28	DNA gyrase B
21	21		24	rlmB	23S rRNA (guanosine(2251)-2'-O)-methyltransferase RlmB	Translation	Information processing	K03218	23S rRNA (guanosine2251-2'-O)-methyltransferase [EC:2.1.1.185]	COG0566	tRNA G18 (ribose-2'-O)-methylase SpoU (SpoU) (PDB:1GZ0)	PF00588.22	SpoU rRNA Methylase family
22	22	19	25	ubiB	Ubiquinone biosynthesis regulatory protein kinase UbiB	Quinone biosynthesis	Biosynthesis	K03688	ubiquinone biosynthesis protein	COG0661	Predicted protein kinase regulating ubiquinone biosynthesis, AarF/ABC1/UbiB family (AarF) (PDB:4PED)	PF03109.19	ABC1 atypical kinase-like domain
23	23	20	26							COG1082	Sugar phosphate isomerase/epimerase (YcjR) (PDB:3KTC) (PUBMED:30742415)
24	24	21	27	aroB	3-dehydroquinate synthase	Amino acid biosynthesis	Biosynthesis	K01735	3-dehydroquinate synthase [EC:4.2.3.4]	COG0337	3-dehydroquinate synthetase (AroB) (PDB:3ZOK)	PF01761.23	3-dehydroquinate synthase
25	25	22	28	yflS	Anion permease	Transporter		K03319	divalent anion:Na+ symporter, DASS family	COG0471	Di- and tricarboxylate antiporter (CitT) (PDB:4F35)	PF00939.22	Sodium:sulfate symporter transmembrane region
26	27	23	29	mdh	Malate dehydrogenase	Carbon metabolism		K00024	malate dehydrogenase [EC:1.1.1.37]	COG0039	Malate/lactate dehydrogenase (Mdh) (PDB:4WLO)	PF00056.26	lactate/malate dehydrogenase, NAD binding domain
27	28	24	30	rsmA	Ribosomal RNA small subunit methyltransferase A	Translation	Information processing	K02528	16S rRNA (adenine1518-N6/adenine1519-N6)-dimethyltransferase [EC:2.1.1.182]	COG0030	16S rRNA A1518 and A1519 N6-dimethyltransferase RsmA/KsgA/DIM1 (may also have DNA glycosylase/AP lyase activity) (RsmA) (PDB:1QYR)	PF00398.23	Ribosomal RNA adenine dimethylase
28												PF00639.24	PPIC-type PPIASE domain
29
30	30	26	32	dnaN	DNA polymerase III subunit beta	Replication	Information processing	K02338	DNA polymerase III subunit beta [EC:2.7.7.7]	COG0592	DNA polymerase III sliding clamp (beta) subunit, PCNA homolog (DnaN) (PDB:1JQJ)	PF02767.19	DNA polymerase III beta subunit, central domain
31	33	27	36	yidC	Membrane protein insertase YidC	Protein homeostasis	Protein export	K03217	YidC/Oxa1 family membrane protein insertase	COG0706	Membrane protein insertase Oxa1/YidC/SpoIIIJ (YidC) (PDB:3WO6)	PF14849.9	YidC periplasmic domain
32	34	28	37	mnmE	tRNA uridine-5-carboxymethylaminomethyl(34) synthesis GTPase MnmE	Translation	Information processing	K03650	tRNA modification GTPase [EC:3.6.-.-]	COG0486	tRNA U34 5-carboxymethylaminomethyl modifying GTPase MnmE/TrmE (MnmE)	PF10396.12	GTP-binding protein TrmE N-terminus
33	35	29	38	mnmG	tRNA uridine-5-carboxymethylaminomethyl(34) synthesis enzyme MnmG	Translation	Information processing	K03495	tRNA uridine 5-carboxymethylaminomethyl modification enzyme	COG0445	tRNA U34 5-carboxymethylaminomethyl modifying enzyme MnmG/GidA (MnmG) (PDB:2ZXH)	PF01134.25	Glucose inhibited division protein A
34
35	37	31	40	atpB	F0F1 ATP synthase subunit A	Complex V	ATP synthesis and exchange	K02108	F-type H+-transporting ATPase subunit a	COG0356	FoF1-type ATP synthase, membrane subunit a (AtpB) (PUBMED:22931285)	PF00119.23	ATP synthase A chain
36	38	32	41	atpE	F0F1 ATP synthase subunit C	Complex V	ATP synthesis and exchange	K02110	F-type H+-transporting ATPase subunit c	COG0636	FoF1-type ATP synthase, membrane subunit c/Archaeal/vacuolar-type H+-ATPase, subunit K (AtpE) (PDB:1C17)	PF00137.24	ATP synthase subunit C
37	39	33	42	atpF	F0F1 ATP synthase subunit C	Complex V	ATP synthesis and exchange	K02109	F-type H+-transporting ATPase subunit b	COG0711	FoF1-type ATP synthase, membrane subunit b or b' (AtpF) (PDB:1B9U)	PF00430.21	ATP synthase B/B' CF(0)
38	40	34	43	atpH	F0F1 ATP synthase subunit delta	Complex V	ATP synthesis and exchange	K02113	F-type H+-transporting ATPase subunit delta	COG0712	FoF1-type ATP synthase, delta subunit (AtpH) (PDB:1ABV)	PF00213.21	ATP synthase delta (OSCP) subunit
39	41	35	44	atpA	F0F1 ATP synthase subunit alpha	Complex V	ATP synthesis and exchange	K02111	F-type H+/Na+-transporting ATPase subunit alpha [EC:7.1.2.2 7.2.2.1]	COG0056	FoF1-type ATP synthase, alpha subunit (AtpA) (PDB:3OAA)	PF00006.28	ATP synthase alpha/beta family, nucleotide-binding domain
40	42	36	45	atpG	F0F1 ATP synthase subunit gamma	Complex V	ATP synthesis and exchange	K02115	F-type H+-transporting ATPase subunit gamma	COG0224	FoF1-type ATP synthase, gamma subunit (AtpG) (PDB:3OAA) (PUBMED:15326535)	PF00231.22	ATP synthase
41	43	37	46	atpD	F0F1 ATP synthase subunit beta	Complex V	ATP synthesis and exchange	K02112	F-type H+/Na+-transporting ATPase subunit beta [EC:7.1.2.2 7.2.2.1]	COG0055	FoF1-type ATP synthase, beta subunit (AtpD) (PDB:3OAA)	PF00006.28	ATP synthase alpha/beta family, nucleotide-binding domain
42	44	38	47	atpC	F0F1 ATP synthase subunit epsilon	Complex V	ATP synthesis and exchange	K02114	F-type H+-transporting ATPase subunit epsilon	COG0355	FoF1-type ATP synthase, epsilon subunit (AtpC) (PDB:3OAA) (PUBMED:29149348;30304218)	PF02823.19	ATP synthase, Delta/Epsilon chain, beta-sandwich domain
43	45		48	ffh	Signal recognition particle protein	Protein homeostasis	Protein export	K03106	signal recognition particle subunit SRP54 [EC:3.6.5.4]	COG0541	Signal recognition particle GTPase (Ffh) (PDB:2V3C)	PF00448.25	SRP54-type protein, GTPase domain
44	46		49		Porin, phosphate selective			K07221	phosphate-selective porin OprO and OprP	COG3746	Phosphate-selective porin (OprP) (PDB:2O4V)	PF07396.14	Phosphate-selective porin O and P
45	47	39	50	cytc4	Cytochrome c4	Denitrification	Respiration	K17230	cytochrome subunit of sulfide dehydrogenase	COG2863	Cytochrome c553 (CytC553) (PDB:6Q2U)	PF00034.24	Cytochrome c
46	48	40	51	narK	NarK family nitrate/nitrite MFS transporter	Transporter		K02575	MFS transporter, NNP family, nitrate/nitrite transporter	COG2223	Nitrate/nitrite transporter NarK (NarK) (PDB:4JR9)	PF07690.19	Major Facilitator Superfamily
47	49	41	52	narG	Nitrate reductase subunit alpha	Denitrification	Respiration	K00370	nitrate reductase / nitrite oxidoreductase, alpha subunit [EC:1.7.5.1 1.7.99.-]	COG5013	Nitrate reductase alpha subunit (NarG) (PDB:1Q16)	PF00384.25	Molybdopterin oxidoreductase
48	50	42	53	narH	Nitrate reductase subunit beta	Denitrification	Respiration	K00371	nitrate reductase / nitrite oxidoreductase, beta subunit [EC:1.7.5.1 1.7.99.-]	COG1140	Nitrate reductase beta subunit (NarY) (PDB:1Y4Z)	PF13247.9	4Fe-4S dicluster domain
49	51	43	54	narJ	Nitrate reductase molybdenum cofactor assembly chaperone	Denitrification	Respiration	K00373	nitrate reductase molybdenum cofactor assembly chaperone NarJ/NarW	COG2180	Nitrate reductase assembly protein NarJ, required for insertion of molybdenum cofactor (NarJ)	PF02613.18	Nitrate reductase delta subunit
50	52	44	55	narI	Respiratory nitrate reductase subunit gamma	Denitrification	Respiration	K00374	nitrate reductase gamma subunit [EC:1.7.5.1 1.7.99.-]	COG2181	Nitrate reductase gamma subunit (NarI) (PDB:1Y5L)	PF02665.17	Nitrate reductase gamma subunit
51	53	45	56	narT	NarK/NasA family nitrate transporter	Transporter		K02575	MFS transporter, NNP family, nitrate/nitrite transporter	COG2223	Nitrate/nitrite transporter NarK (NarK) (PDB:4JR9)	PF07690.19	Major Facilitator Superfamily
52	54	46	57	moaA	GTP 3',8-cyclase	MoCo biosynthesis	Biosynthesis	K03639	GTP 3',8-cyclase [EC:4.1.99.22]	COG2896	GTP 3',8-cyclase (molybdenum cofactor biosynthesis protein MoaA) (MoaA) (PDB:1TV7)	PF06463.16	Molybdenum Cofactor Synthesis C
53	55	47	58	moaC/moaB	Bifunctional molybdenum cofactor biosynthesis protein MoaC/MoaB	MoCo biosynthesis	Biosynthesis	K03637	cyclic pyranopterin monophosphate synthase [EC:4.6.1.17]	COG0315	Molybdenum cofactor biosynthesis enzyme MoaC (MoaC) (PDB:1EKR) (PUBMED:32239579)	PF01967.24	MoaC family
54	56	48	59	moeA	Molybdopterin molybdenumtransferase	MoCo biosynthesis	Biosynthesis	K03750	molybdopterin molybdotransferase [EC:2.10.1.1]	COG0303	Molybdopterin Mo-transferase (molybdopterin biosynthesis) (MoeA) (PDB:2NQU) (PUBMED:18801996;32239579)	PF03453.20	MoeA N-terminal region (domain I and II)
55	57	49	60	moaD	Molybdopterin converting factor subunit 1	MoCo biosynthesis	Biosynthesis	K03636	sulfur-carrier protein			PF02597.23	ThiS family
56	59	50	61	moaE	Molybdenum cofactor biosynthesis protein	MoCo biosynthesis	Biosynthesis	K03635	molybdopterin synthase catalytic subunit [EC:2.8.1.12]	COG0314	Molybdopterin synthase catalytic subunit MoaE (MoaE) (PDB:1FM0) (PUBMED:32239579)	PF02391.20	MoaE protein
57
58	62		64	hppA	Sodium-translocating pyrophosphatase	Transporter		K15987	K(+)-stimulated pyrophosphate-energized sodium pump [EC:7.1.3.2]	COG3808	Na+ or H+-translocating membrane pyrophosphatase (OVP1) (PDB:4A01) (PUBMED:11342551)	PF03030.19	Inorganic H+ pyrophosphatase
59	63	51	65	miaA	tRNA (adenosine(37)-N6)-dimethylallyltransferase	Translation	Information processing	K00791	tRNA dimethylallyltransferase [EC:2.5.1.75]	COG0324	tRNA A37 N6-isopentenylltransferase MiaA (MiaA) (PDB:2ZM5)	PF01715.20	IPP transferase
60	64	52	66	hflK	Modulator of FtsH protease HflK	Protein homeostasis	Protein export	K04088	modulator of FtsH protease HflK	COG0330	Regulator of protease activity HflC, stomatin/prohibitin superfamily (HflC)	PF01145.28	SPFH domain / Band 7 family
61	65	53	67	hflC	Modulator of FtsH protease HflC	Protein homeostasis	Protein export	K04087	modulator of FtsH protease HflC	COG0330	Regulator of protease activity HflC, stomatin/prohibitin superfamily (HflC)	PF01145.28	SPFH domain / Band 7 family
62	66	54	68	efp	Elongation factor P	Translation	Information processing	K02356	elongation factor P	COG0231	Translation elongation factor P (EF-P)/translation initiation factor 5A (eIF-5A) (Efp) (PDB:1UEB)	PF08207.15	Elongation factor P (EF-P) KOW-like domain
63	67	55	69	tsaE	tRNA (adenosine(37)-N6)-threonylcarbamoyltransferase complex ATPase subunit type 1 TsaE	Translation	Information processing	K06925	tRNA threonylcarbamoyladenosine biosynthesis protein TsaE	COG0802	tRNA A37 threonylcarbamoyladenosine biosynthesis protein TsaE (TsaE) (PDB:1FL9)	PF02367.20	Threonylcarbamoyl adenosine biosynthesis protein TsaE
64	68	56	70	apbC	Iron-sulfur cluster carrier protein			K03593	ATP-binding protein involved in chromosome partitioning	COG0489	Fe-S cluster carrier ATPase, Mrp/ApbC/NBP35 family (Mrp) (PDB:2PH1) (PUBMED:18616280;19114487;31709520)	PF10609.12	NUBPL iron-transfer P-loop NTPase
65				truB	tRNA pseudouridine synthase B	Translation	Information processing	K03177	tRNA pseudouridine55 synthase [EC:5.4.99.25]	COG0130	tRNA U55 pseudouridine synthase TruB, may also work on U342 of tmRNA (TruB) (PDB:1K8W)	PF01509.21	TruB family pseudouridylate synthase (N terminal domain)
66	70		71	rbfA	Ribosome-binding factor A	Translation	Information processing	K02834	ribosome-binding factor A			PF02033.21	Ribosome-binding factor A
67		58								COG2271	Sugar phosphate permease (UhpC) (PDB:1PW4)	PF07690.19	Major Facilitator Superfamily
68	72	63	72	rsmI	16S rRNA (cytidine1402-2'-O)-methyltransferase [EC:2.1.1.198]	Translation	Information processing	K07056	16S rRNA (cytidine1402-2'-O)-methyltransferase [EC:2.1.1.198]	COG0313	16S rRNA C1402 (ribose-2'-O) methylase RsmI (RsmI) (PDB:3KWP)	PF00573.25	Ribosomal protein L4/L1 family
69	69
70	74	60	74	groS	Co-chaperone GroES	Co-chaperone GroES	Protein homeostasis	Protein export	chaperonin GroES	COG0234	Co-chaperonin GroES (HSP10) (GroES)	PF00166.24	Chaperonin 10 Kd subunit
71	75	61	75	groL	Co-chaperone GroEL	Co-chaperone GroEL	Protein homeostasis	Protein export	chaperonin GroEL	COG0459	Chaperonin GroEL (HSP60 family) (GroEL) (PDB:1AON)	PF00118.27	TCP-1/cpn60 chaperonin family
72
73	77	65	78	der	GTPase Der	Translation	Information processing	K03977	GTPase	COG1160	Double Era-like domain GTPase Der (Der) (PDB:1MKY)	PF01926.26	50S ribosome-binding GTPase
74
75			77	bamD	Outer membrane protein assembly factor BamD	Cell envelope	Membranes	K05807	outer membrane protein assembly factor BamD	COG4105	Outer membrane protein assembly factor BamD, BamD/ComL family (BamD) (PDB:2YHC)	PF13525.9	Outer membrane lipoprotein
76
77	80	69	82	ndk	Nucleoside diphosphate kinase	Nucleotide metabolism	Homeostasis	K00940	nucleoside-diphosphate kinase [EC:2.7.4.6]	COG0105	Nucleoside diphosphate kinase (Ndk) (PDB:1B4S)	PF00334.22	Nucleoside diphosphate kinase
78	81	70	84	secF	Protein translocase subunit SecF	Sec protein translocation	Protein export	K03074	preprotein translocase subunit SecF	COG0341	Preprotein translocase subunit SecF (SecF) (PDB:2FYH) (PUBMED:28830929)	PF02355.19	Protein export membrane protein
79	82	71	85	secD	Protein translocase subunit SecD	Sec protein translocation	Protein export	K03072	preprotein translocase subunit SecD	COG0342	Preprotein translocase subunit SecD (SecD) (PDB:3AQP) (PUBMED:26100040)	PF02355.19	Protein export membrane protein
80	83	72	86	yajC	Preprotein translocase subunit YajC	Protein homeostasis	Protein export	K03210	preprotein translocase subunit YajC	COG1862	Protein translocase subunit YajC (YajC)	PF02699.18	Preprotein translocase subunit
81	84	73	87	ung	Uracil-DNA glycosylase	Replication	Information processing	K03648	uracil-DNA glycosylase [EC:3.2.2.27]	COG0692	Uracil-DNA glycosylase (Ung) (PDB:1AKZ) (PUBMED:16237021)	PF03167.22	Uracil DNA glycosylase superfamily
82	85	74	88	prfA	Peptide chain release factor RF1	Translation	Information processing	K02835	peptide chain release factor 1	COG0216	Protein chain release factor RF1 (PrfA) (PDB:1RQ0)	PF03462.21	PCRF domain
83	86	75	89	prmC	Peptide chain release factor N(5)-glutamine methyltransferase	Translation	Information processing			COG2890	Methylase of polypeptide chain release factors (HemK) (PDB:1NV8)	PF05175.17	Methyltransferase small domain
84	87		90		Zinc ribbon domain-containing protein					COG2331	Predicted nucleic acid-binding protein, contains Zn-ribbon domain	PF09723.13	Zinc ribbon domain
85
86	89	77	92	infB	Translation initiation factor IF-2	Translation	Information processing	K02519	translation initiation factor IF-2	COG0532	Translation initiation factor IF-2, a GTPase (InfB) (PDB:5ME0)	PF00009.30	Elongation factor Tu GTP binding domain
87	90	78	93	nusA	Transcription termination/antitermination protein NusA	Transcription	Information processing	K02600	transcription termination/antitermination protein NusA	COG0195	Transcription antitermination factor NusA, contains S1 and KH domains (NusA) (PDB:1HH2)	PF08529.14	NusA N-terminal domain
88	91	64	94	nhaP	Sodium:proton antiporter	Transporter		K03316	monovalent cation:H+ antiporter, CPA1 family	COG0025	NhaP-type Na+/H+ or K+/H+ antiporter (NhaP) (PDB:4CZB)	PF00999.24	Sodium/hydrogen exchanger family
89	92		95	gadC	Amino acid permease	Transporter		K20265	glutamate:GABA antiporter	COG0531	Serine transporter YbeC, amino acid:H+ symporter family (PotE) (PDB:3LRB)	PF13520.9	Amino acid permease
90	93	79	96	valS	Valine-tRNA ligase	tRNA ligase	Information processing	K01873	valyl-tRNA synthetase [EC:6.1.1.9]	COG0525	Valyl-tRNA synthetase (ValS) (PDB:1GAX)	PF00133.25	tRNA synthetases class I (I, L, M and V)
91	94		97	adk	Adenylate kinase	Nucleotide metabolism	Homeostasis	K00939	adenylate kinase [EC:2.7.4.3]	COG0563	Adenylate kinase or related kinase (Adk) (PDB:1AK2)	PF00406.25	Adenylate kinase
92	95	80	98	rpsL	30S ribosomal protein S12	30S ribosomal proteins	Information processing	K02950	small subunit ribosomal protein S12	COG0048	Ribosomal protein S12 (RpsL) (PDB:4V4H)	PF00164.28	Ribosomal protein S12/S23
93	96	81	99	rpsG	30S ribosomal protein S7	30S ribosomal proteins	Information processing	K02992	small subunit ribosomal protein S7	COG0049	Ribosomal protein S7 (RpsG) (PDB:4V4H)	PF00177.24	Ribosomal protein S7p/S5e
94	97	82	100	fusA	Elongation factor G	Translation	Information processing	K02355	elongation factor G	COG0480	Translation elongation factor EF-G, a GTPase (FusA) (PDB:1DAR)	PF00009.30	Elongation factor Tu GTP binding domain
95	98	83	101	rpsJ	30S ribosomal protein S10	30S ribosomal proteins	Information processing	K02946	small subunit ribosomal protein S10	COG0051	Ribosomal protein S10 (RpsJ) (PDB:4V4H)	PF00338.25	Ribosomal protein S10p/S20e
96	99	84	102	rplC	50S ribosomal protein L3	50S ribosomal proteins	Information processing	K02906	large subunit ribosomal protein L3	COG0087	Ribosomal protein L3 (RplC) (PDB:1VS6)	PF00297.25	Ribosomal protein L3
97	100	85	103	rplD	50S ribosomal protein L4	50S ribosomal proteins	Information processing	K02926	large subunit ribosomal protein L4	COG0088	Ribosomal protein L4 (RplD) (PDB:1VS6)	PF00573.25	Ribosomal protein L4/L1 family
98	101	86	104	rplW	50S ribosomal protein L23	50S ribosomal proteins	Information processing	K02892	large subunit ribosomal protein L23	COG0089	Ribosomal protein L23 (RplW) (PDB:1VS6)	PF00276.23	Ribosomal protein L23
99	102	87	105	rplB	50S ribosomal protein L2	50S ribosomal proteins	Information processing	K02886	large subunit ribosomal protein L2	COG0090	Ribosomal protein L2 (RplB) (PDB:1VS6)	PF03947.21	Ribosomal Proteins L2, C-terminal domain
100	103	88	106	rpsS	30S ribosomal protein S19	30S ribosomal proteins	Information processing	K02965	small subunit ribosomal protein S19	COG0185	Ribosomal protein S19 (RpsS) (PDB:4V4H)	PF00203.24	Ribosomal protein S19
101	104	89	107	rplV	50S ribosomal protein L22	50S ribosomal proteins	Information processing	K02890	large subunit ribosomal protein L22	COG0091	Ribosomal protein L22 (RplV) (PDB:1VS6)	PF00237.22	Ribosomal protein L22p/L17e
102	105	90	108	rpsC	30S ribosomal protein S3	30S ribosomal proteins	Information processing	K02982	small subunit ribosomal protein S3	COG0092	Ribosomal protein S3 (RpsC) (PDB:1VS6)	PF00189.23	Ribosomal protein S3, C-terminal domain
103	106	91	109	rplP	50S ribosomal protein L16	50S ribosomal proteins	Information processing	K02878	large subunit ribosomal protein L16	COG0197	Ribosomal protein L16/L10AE (RplP) (PDB:1WKI)	PF00252.21	Ribosomal protein L16p/L10e
104	107	92	110	rpmC	50S ribosomal protein L29	50S ribosomal proteins	Information processing	K02904	large subunit ribosomal protein L29	COG0255	Ribosomal protein L29 (RpmC) (PDB:1VS6)	PF00831.26	Ribosomal L29 protein
105	108	93	111	rpsQ	30S ribosomal protein S17	30S ribosomal proteins	Information processing	K02961	small subunit ribosomal protein S17	COG0186	Ribosomal protein S17 (RpsQ) (PDB:4V4H)	PF00366.23	Ribosomal protein S17
106	109	94	112	rplN	50S ribosomal protein L14	50S ribosomal proteins	Information processing	K02874	large subunit ribosomal protein L14	COG0093	Ribosomal protein L14 (RplN) (PDB:4V4H)	PF00238.22	Ribosomal protein L14p/L23e
107	110	95	113	rplX	50S ribosomal protein L24	50S ribosomal proteins	Information processing	K02895	large subunit ribosomal protein L24	COG0198	Ribosomal protein L24 (RplX) (PDB:1VS6)	PF17136.7	Ribosomal proteins 50S L24/mitochondrial 39S L24
108	111	96	114	rplE	50S ribosomal protein L5	50S ribosomal proteins	Information processing	K02931	large subunit ribosomal protein L5	COG0094	Ribosomal protein L5 (RplE) (PDB:1VS6)	PF00673.24	ribosomal L5P family C-terminus
109	112	97	115	rpsN	30S ribosomal protein S14	30S ribosomal proteins	Information processing	K02954	small subunit ribosomal protein S14	COG0199	Ribosomal protein S14 (RpsN) (PDB:4V4H)	PF00253.24	Ribosomal protein S14p/S29e
110	113	98	116	rpsH	30S ribosomal protein S8	30S ribosomal proteins	Information processing	K02994	small subunit ribosomal protein S8	COG0096	Ribosomal protein S8 (RpsH) (PDB:4V4H)	PF00410.22	Ribosomal protein S8
111	114	99	117	rplF	50S ribosomal protein L6	50S ribosomal proteins	Information processing	K02933	large subunit ribosomal protein L6	COG0097	Ribosomal protein L6P/L9E (RplF) (PDB:1VS6)	PF00347.26	Ribosomal protein L6
112	115	100	118	rplR	50S ribosomal protein L18	50S ribosomal proteins	Information processing	K02881	large subunit ribosomal protein L18	COG0256	Ribosomal protein L18 (RplR) (PDB:1VS6)	PF00861.25	Ribosomal L18 of archaea, bacteria, mitoch. and chloroplast
113	116	101	119	rpsE	30S ribosomal protein S5	30S ribosomal proteins	Information processing	K02988	small subunit ribosomal protein S5	COG0098	Ribosomal protein S5 (RpsE) (PDB:4V4H)	PF00333.23	Ribosomal protein S5, N-terminal domain
114	117	102	121	rplO	50S ribosomal protein L15	50S ribosomal proteins	Information processing	K02876	large subunit ribosomal protein L15	COG0200	Ribosomal protein L15 (RplO) (PDB:1VS6)	PF00828.22	Ribosomal proteins 50S-L15, 50S-L18e, 60S-L27A
115	118	103	122	sspA	Stringent starvation protein A	Transcription	Information processing	K03599	stringent starvation protein A	COG0625	Glutathione S-transferase (GstA) (PDB:1A0F)	PF02798.23	Glutathione S-transferase, N-terminal domain
116	119	104	123	qcrC	Cytochrome c1	Complex III	Respiration	K00413	ubiquinol-cytochrome c reductase cytochrome c1 subunit	COG2857	Cytochrome c1 (CYT1)	PF02167.18	Cytochrome C1 family
117	120	105	124	qcrB	Cytochrome bc complex cytochrome b subunit	Complex III	Respiration	K00412	ubiquinol-cytochrome c reductase cytochrome b subunit	COG1290	Cytochrome b subunit of the bc complex (QcrB/PetB) (PDB:1VF5)	PF00033.22	Cytochrome b/b6/petB
118	121	106	125	qcrA	Ubiquinol-cytochrome c reductase iron-sulfur subunit	Complex III	Respiration	K00411	ubiquinol-cytochrome c reductase iron-sulfur subunit [EC:7.1.1.8]	COG0723	Rieske Fe-S protein (QcrA/PetC) (PDB:5CXM) (PUBMED:27663073)	PF00355.29	Rieske [2Fe-2S] domain
119	122	107	126	rpsI	30S ribosomal protein S9	30S ribosomal proteins	Information processing	K02996	small subunit ribosomal protein S9	COG0103	Ribosomal protein S9 (RpsI) (PDB:4V4H)	PF00380.22	Ribosomal protein S9/S16
120	123	108	127	rplM	50S ribosomal protein L13	50S ribosomal proteins	Information processing	K02871	large subunit ribosomal protein L13	COG0102	Ribosomal protein L13 (RplM) (PDB:1VS6)	PF00572.21	Ribosomal protein L13
121	124	109	128	infA	Translation initiation factor IF-1	Translation	Information processing	K02518	translation initiation factor IF-1	COG0361	Translation initiation factor IF-1 (InfA) (PDB:5FIM)	PF01176.22	Translation initiation factor 1A / IF-1
122	125		129	ftsY	Signal recognition particle receptor FtsY	Protein homeostasis	Protein export	K03110	fused signal recognition particle receptor	COG0552	Signal recognition particle GTPase FtsY (FtsY) (PDB:4AK9)	PF00448.25	SRP54-type protein, GTPase domain
123	126		130	rsmD	16S rRNA (guanine(966)-N(2))-methyltransferase RsmD	Translation	Information processing	K08316	16S rRNA (guanine966-N2)-methyltransferase [EC:2.1.1.171]	COG0742	16S rRNA G966 N2-methylase RsmD (RsmD) (PDB:2IFT)	PF03602.18	Conserved hypothetical protein 95
124	127	110	131	cca	Multifunctional CCA protein					COG0617	tRNA nucleotidyltransferase/poly(A) polymerase (PcnB) (PDB:3WFR)	PF01743.23	Poly A polymerase head domain
125	128	111	132	cysS	Cysteine-tRNA ligase	tRNA ligase	Information processing	K01883	cysteinyl-tRNA synthetase [EC:6.1.1.16]	COG0215	Cysteinyl-tRNA synthetase (CysS) (PDB:1LI5)	PF01406.22	tRNA synthetases class I (C) catalytic domain
126	129	112	133	tatC	Sec-independent protein translocase protein TatC	Tat protein translocation	Protein export	K03118	sec-independent protein translocase protein TatC	COG0805	Twin-arginine protein secretion pathway component TatC (TatC) (PDB:4B4A)	PF00902.21	Sec-independent protein translocase protein (TatC)
127	130	113	134	tlcS	NTP/NDP exchange transporter	Transporter		K03301	ATP:ADP antiporter, AAA family	COG3202	ATP/ADP translocase (TlcC)	PF03219.17	TLC ATP/ADP transporter
128	131	114	135	secY	Protein translocase subunit SecY	Transporter		K03076	preprotein translocase subunit SecY	COG0201	Preprotein translocase subunit SecY (SecY) (PDB:1RH5)	PF00344.23	SecY
129	132	115	136	rpmJ	50S ribosomal protein L36	50S ribosomal proteins	Information processing	K02919	large subunit ribosomal protein L36	COG0257	Ribosomal protein L36 (RpmJ) (PDB:1DFE) (PUBMED:21627333)	PF00444.21	Ribosomal protein L36
130	133	116	137	rpsM	30S ribosomal protein S13	30S ribosomal proteins	Information processing	K02952	small subunit ribosomal protein S13	COG0099	Ribosomal protein S13 (RpsM) (PDB:4V4H)	PF00416.25	Ribosomal protein S13/S18
131	134	117	138	rpsK	30S ribosomal protein S11	30S ribosomal proteins	Information processing	K02948	small subunit ribosomal protein S11	COG0100	Ribosomal protein S11 (RpsK) (PDB:4V4H)	PF00411.22	Ribosomal protein S11
132	135	118	139	rpsD	30S ribosomal protein S4	30S ribosomal proteins	Information processing	K02986	small subunit ribosomal protein S4	COG0522	Ribosomal protein S4 or related protein (RpsD) (PDB:4V4H)	PF00163.22	Ribosomal protein S4/S9 N-terminal domain
133	136	119	140	rpoA	DNA-directed RNA polymerase subunit alpha	Transcription	Information processing	K03040	DNA-directed RNA polymerase subunit alpha [EC:2.7.7.6]	COG0202	DNA-directed RNA polymerase, alpha subunit/40 kD subunit (RpoA) (PDB:4KN7)	PF03118.18	Bacterial RNA polymerase, alpha chain C terminal domain
134	137	120	141	rplQ	50S ribosomal protein L17	50S ribosomal proteins	Information processing	K02879	large subunit ribosomal protein L17	COG0203	Ribosomal protein L17 (RplQ) (PDB:1GD8)	PF01196.22	Ribosomal protein L17
135	138	121	142	tadA	tRNA-specific adenosine deaminase	Translation	Information processing	K11991	tRNA(adenine34) deaminase [EC:3.5.4.33]	COG0590	tRNA(Arg) A34 adenosine deaminase TadA (TadA) (PDB:2A8N)	PF14437.9	MafB19-like deaminase
136	139	122	143	nfuA	Fe/S biogenesis protein NfuA	Fe-S cluster biosynthesis	Biosynthesis	K07400	Fe/S biogenesis protein NfuA	COG0316	Fe-S cluster assembly iron-binding protein IscA (IscA) (PDB:1R94)	PF01106.20	NifU-like domain
137	140	123	145	gltX	Glutamate-tRNA ligase	tRNA ligase	Information processing	K01885	glutamyl-tRNA synthetase [EC:6.1.1.17]	COG0008	Glutamyl- or glutaminyl-tRNA synthetase (GlnS) (PDB:1EUQ)	PF00749.24	tRNA synthetases class I (E and Q), catalytic domain
138	141	125	148	rpsA	30S ribosomal protein S1	30S ribosomal proteins	Information processing	K02945	small subunit ribosomal protein S1	COG0539	Ribosomal protein S1 (RpsA) (PDB:4NNH)	PF00575.26	S1 RNA binding domain
139	142	126	149	bolA	BolA family transcriptional regulator					COG5007	Acid stress protein IbaG/YrbA, BolA-like family (IbaG) (PDB:1NY8) (PUBMED:22534295)	PF01722.21	BolA-like protein
140
141	144	128	151	mlaC	ABC transporter substrate-binding protein	Mla system	Lipid metabolism	K07323	phospholipid transport system substrate-binding protein	COG2854	Periplasmic subunit MlaC of the ABC-type intermembrane phospholipid transporter Mla (MlaC) (PDB:2QGU) (PUBMED:19383799)	PF05494.15	MlaC protein
142	145	129	152	mlaD	Outer membrane lipid asymmetry maintenance protein MlaD	Mla system	Lipid metabolism	K02067	phospholipid/cholesterol/gamma-HCH transport system substrate-binding protein	COG1463	Periplasmic subunit MlaD of the ABC-type intermembrane phospholipid transporter Mla (MlaD) (PDB:5UW8)	PF02470.23	MlaD protein
143	146	130	153	mlaE	Lipid asymmetry maintenance ABC transporter permease subunit MlaE	Mla system	Lipid metabolism	K02066	phospholipid/cholesterol/gamma-HCH transport system permease protein	COG0767	Permease subunit MlaE of the ABC-type intermembrane phospholipid transporter Mla (MlaE) (PDB:6IC4)	PF02405.19	Permease MlaE
144	147	131	154	mlaF	Phospholipid ABC transporter ATP-binding protein MlaF	Mla system	Lipid metabolism	K02065	phospholipid/cholesterol/gamma-HCH transport system ATP-binding protein	COG1127	ATPase subunit MlaF of the ABC-type intermembrane phospholipid transporter Mla (MlaF) (PDB:6IC4)	PF00005.30	ABC transporter
145	148	132	155	folD	Bifunctional methylenetetrahydrofolate dehydrogenase/methenyltetrahydrofolate cyclohydrolase FolD	Biosynthesis	Biosynthesis	K01491	methylenetetrahydrofolate dehydrogenase (NADP+) / methenyltetrahydrofolate cyclohydrolase [EC:1.5.1.5 3.5.4.9]	COG0190	5,10-methylene-tetrahydrofolate dehydrogenase/Methenyl tetrahydrofolate cyclohydrolase (FolD) (PDB:1A4I)	PF02882.22	Tetrahydrofolate dehydrogenase/cyclohydrolase, NAD(P)-binding domain
146	149	133	156	yebC	YebC/PmpR family DNA-binding transcriptional regulator	Transcription	Information processing	K18189	translational activator of cytochrome c oxidase 1	COG0217	Transcriptional and/or translational regulatory protein YebC/TACO1 (TACO1) (PDB:1KON)	PF01709.23	Transcriptional regulator
147
148	151	134	157	dnaJ	Chaperone protein DnaJ	Protein homeostasis	Protein export	K03686	molecular chaperone DnaJ	COG0484	DnaJ-class molecular chaperone with C-terminal Zn finger domain (DnaJ) (PDB:1BQ0)	PF01556.21	DnaJ C terminal domain
149	152	135	158	dnaK	Chaperone protein DnaK	Protein homeostasis	Protein export	K04043	molecular chaperone DnaK	COG0443	Molecular chaperone DnaK (HSP70) (DnaK) (PDB:3I33)	PF00012.23	Hsp70 protein
150	153	136	159	grpE	Nucleotide exchange factor GrpE	Protein homeostasis	Protein export	K03687	molecular chaperone GrpE	COG0576	Molecular chaperone GrpE (heat shock protein HSP-70) (GrpE) (PDB:1DKG)	PF01025.22	GrpE
151	154	137	160	clpX	ATP-dependent Clp protease ATP-binding subunit ClpX	Protein homeostasis	Protein export	K03544	ATP-dependent Clp protease ATP-binding subunit ClpX	COG1219	ATP-dependent protease Clp, ATPase subunit ClpX (ClpX) (PDB:3HTE)	PF07724.17	AAA domain (Cdc48 subfamily)
152	155	138	161	clpP	ATP-dependent Clp endopeptidase proteolytic subunit ClpP	Protein homeostasis	Protein export	K01358	ATP-dependent Clp protease, protease subunit [EC:3.4.21.92]	COG0740	ATP-dependent protease ClpP, protease subunit (ClpP) (PDB:1TG6)	PF00574.26	Clp protease
153	156	139	162	tig	Trigger factor	Translation	Information processing	K03545	trigger factor	COG0544	FKBP-type peptidyl-prolyl cis-trans isomerase (trigger factor) (Tig) (PDB:5OWI)	PF05697.16	Bacterial trigger factor protein (TF)
154	157		163	pnp	Polyribonucleotide nucleotidyltransferase	Homeostasis	Homeostasis	K00962	polyribonucleotide nucleotidyltransferase [EC:2.7.7.8]	COG1185	Polyribonucleotide nucleotidyltransferase (polynucleotide phosphorylase) (Pnp) (PDB:1E3P)	PF01138.24	3' exoribonuclease family, domain 1
155	158	140	164	rpsO	30S ribosomal protein S15	30S ribosomal proteins	Information processing	K02956	small subunit ribosomal protein S15	COG0184	Ribosomal protein S15P/S13E (RpsO) (PDB:4V4H)	PF00312.25	Ribosomal protein S15
156
157
158	160	143	167	rsfS	Ribosomal silencing factor RsfS	Protein homeostasis	Protein export	K09710	ribosome-associated protein	COG0799	Ribosomal silencing factor RsfS, regulates association of 30S and 50S subunits (RsfS) (PDB:6SJ6)	PF02410.18	Ribosomal silencing factor during starvation
159	161	145	169	leuS	Leucine-tRNA ligase	tRNA ligase	Information processing	K01869	leucyl-tRNA synthetase [EC:6.1.1.4]	COG0495	Leucyl-tRNA synthetase (LeuS) (PDB:6LPF)	PF00133.25	tRNA synthetases class I (I, L, M and V)
160	162							K00677	UDP-N-acetylglucosamine acyltransferase [EC:2.3.1.129]	COG1043	Acyl-[acyl carrier protein]--UDP-N-acetylglucosamine O-acyltransferase (LpxA) (PDB:1J2Z)	PF13720.9	Udp N-acetylglucosamine O-acyltransferase; Domain 2
161	164	146	170	mnmA	tRNA 2-thiouridine(34) synthase MnmA	Translation	Information processing	K00566	tRNA-uridine 2-sulfurtransferase [EC:2.8.1.13]	COG0482	tRNA U34 2-thiouridine synthase MnmA/TrmU, contains the PP-loop ATPase domain (MnmA) (PDB:2HMA) (PUBMED:25825430)	PF03054.19	tRNA methyl transferase HUP domain
162	165	147	171	tilS	tRNA(Ile)-lysidine synthase	tRNA ligase	Information processing	K04075	tRNA(Ile)-lysidine synthase [EC:6.3.4.19]	COG0037	tRNA(Ile)-lysidine synthase TilS/MesJ (TilS) (PDB:1NI5) (PUBMED:21435031)	PF01171.23	PP-loop family
163	166		172	thrS	Threonine-tRNA ligase	tRNA ligase	Information processing	K01868	threonyl-tRNA synthetase [EC:6.1.1.3]	COG0441	Threonyl-tRNA synthetase (ThrS) (PDB:1NYQ)	PF00587.28	tRNA synthetase class II core domain (G, H, P, S and T)
164	167	148	173	infC	Translation initiation factor IF-3	Translation	Information processing	K02520	translation initiation factor IF-3	COG0290	Translation initiation factor IF-3 (InfC) (PDB:2IFE)	PF00707.25	Translation initiation factor IF-3, C-terminal domain
165	168	149	174	rpmI	50S ribosomal protein L35	50S ribosomal proteins	Information processing	K02916	large subunit ribosomal protein L35	COG0291	Ribosomal protein L35 (RpmI) (PDB:1VS6) (PUBMED:28373563)	PF01632.22	Ribosomal protein L35
166	169	150	175	rplT	50S ribosomal protein L20	50S ribosomal proteins	Information processing	K02887	large subunit ribosomal protein L20	COG0292	Ribosomal protein L20 (RplT) (PDB:1VS6) (PUBMED:30270044)	PF00453.21	Ribosomal protein L20
167	170	151	176	pheS	Phenylalanine-tRNA ligase alpha subunit	tRNA ligase	Information processing	K01889	phenylalanyl-tRNA synthetase alpha chain [EC:6.1.1.20]	COG0016	Phenylalanyl-tRNA synthetase alpha subunit (PheS) (PDB:3L4G)	PF01409.23	tRNA synthetases class II core domain (F)
168	171	152	177	pheT	Phenylalanine-tRNA ligase beta subunit	tRNA ligase	Information processing	K01890	phenylalanyl-tRNA synthetase beta chain [EC:6.1.1.20]	COG0072	Phenylalanyl-tRNA synthetase beta subunit (PheT) (PDB:3L4G)	PF17759.4	Phenylalanyl tRNA synthetase beta chain CLM domain
169
170	173	154	179	rne	Ribonuclease E	Translation	Information processing	K08300	ribonuclease E [EC:3.1.26.12]	COG1530	Ribonuclease G or E (CafA) (PDB:1SLJ)	PF10150.12	Ribonuclease E/G family
171
172	175	155	182	tyrS	Tyrosine-tRNA ligase	tRNA ligase	Information processing	K01866	tyrosyl-tRNA synthetase [EC:6.1.1.1]	COG0162	Tyrosyl-tRNA synthetase (TyrS) (PDB:4OUD)	PF00579.28	tRNA synthetases class I (W and Y)
173	176	156	183	ybeY	rRNA maturation RNase YbeY	Translation	Information processing	K07042	probable rRNA maturation factor	COG0319	ssRNA-specific RNase YbeY, 16S rRNA maturation enzyme (YbeY) (PDB:1XM5) (PUBMED:17407324;23543739)	PF02130.20	Endoribonuclease YbeY
174	177	157	184	rpsT	30S ribosomal protein S20	30S ribosomal proteins	Information processing	K02968	small subunit ribosomal protein S20	COG0268	Ribosomal protein S20 (RpsT) (PDB:4V4H)	PF01649.21	Ribosomal protein S20
175	178	158	185	sdhB	Succinate dehydrogenase iron-sulfur subunit	Complex II	Respiration	K00240	succinate dehydrogenase / fumarate reductase, iron-sulfur subunit [EC:1.3.5.1 1.3.5.4]	COG0479	Succinate dehydrogenase/fumarate reductase, Fe-S protein subunit (SdhB/FrdB) (PDB:6LUM)	PF13085.9	2Fe-2S iron-sulfur cluster binding domain
176	179	159	186	sdhA	Succinate dehydrogenase flavoprotein subunit	Complex II	Respiration	K00239	succinate dehydrogenase / fumarate reductase, flavoprotein subunit [EC:1.3.5.1 1.3.5.4]	COG1053	Succinate dehydrogenase/fumarate reductase, flavoprotein subunit (SdhA) (PDB:1KF6)	PF00890.27	FAD binding domain
177	180	160	187	sdhD	Succinate dehydrogenase hydrophobic membrane anchor subunit	Complex II	Respiration	K00242	succinate dehydrogenase / fumarate reductase, membrane anchor subunit	COG2142	Succinate dehydrogenase, hydrophobic anchor subunit (SdhD) (PDB:2WS3)	PF01127.25	Succinate dehydrogenase/Fumarate reductase transmembrane subunit
178	181	161	188	sdhC	Succinate dehydrogenase cytochrome b556 subunit	Complex II	Respiration	K00241	succinate dehydrogenase / fumarate reductase, cytochrome b subunit	COG2009	Succinate dehydrogenase/fumarate reductase, cytochrome b subunit (SdhC) (PDB:2WU2) (PUBMED:18511537)	PF01127.25	Succinate dehydrogenase/Fumarate reductase transmembrane subunit
179	182	162	189	nirQ	CbbQ/NirQ/NorQ/GpvN family protein	Denitrification	Respiration	K04748	nitric oxide reductase NorQ protein	COG0714	MoxR-like ATPase (MoxR) (PDB:2R44)	PF07728.17	AAA domain (dynein-related subfamily)
180	183	163	190	norD	VWA domain-containing protein, norD superfamily	Denitrification	Respiration	K02448	nitric oxide reductase NorD protein	COG4548	Nitric oxide reductase activation protein (NorD)	PF13519.9	von Willebrand factor type A domain
181	184	164	191		SCO family protein / Cytochrome oxidase Cu insertion factor	Denitrification	Respiration	K07152	protein SCO1	COG1999	Cytochrome oxidase Cu insertion factor, SCO1/SenC/PrrC family (Sco1) (PDB:1ON4)	PF02630.17	SCO1/SenC
182	185	165	192	yfmG	Formylglycine-generating enzyme family protein					COG1262	Formylglycine-generating enzyme, required for sulfatase activity, contains SUMF1/FGE domain (YfmG) (PDB:2AFT)	PF03781.19	Sulfatase-modifying factor enzyme 1
183	186	166	193	nirK	Nitrite reductase, copper-containing	Denitrification	Respiration	K00368	nitrite reductase (NO-forming) [EC:1.7.2.1]	COG2132	Multicopper oxidase with three cupredoxin domains (includes cell division protein FtsP and spore coat protein CotA) (SufI) (PDB:2YXV)	PF07732.18	Multicopper oxidase
184	187	167	194	norB	Nitric oxide reductase large subunit	Denitrification	Respiration	K04561	nitric oxide reductase subunit B [EC:1.7.2.5]	COG3256	Nitric oxide reductase large subunit (NorB) (PDB:3WFC)	PF00115.23	Cytochrome C and Quinol oxidase polypeptide I
185	188	168	195	norC	Nitric oxide reductase, cytochrome c-containing subunit	Denitrification	Respiration	K02305	nitric oxide reductase subunit C	COG2857	Cytochrome c1 (CYT1)	PF00034.24	Cytochrome c
186	189	169	196	cytc5	Cytochrome c5 family protein	Cytochrome c	Respiration			COG3245	Cytochrome c5 (CytC5) (PDB:1CC5)	PF13442.9	Cytochrome C oxidase, cbb3-type, subunit III
187	190	170	197	ahpC	Peroxiredoxin C			K03386	peroxiredoxin 2/4 [EC:1.11.1.24]	COG0450	Alkyl hydroperoxide reductase subunit AhpC (peroxiredoxin) (AhpC) (PDB:2RII)	PF00578.24	AhpC/TSA family
188	191	171	198	hhoB	Trypsin-like serine protease	Protein homeostasis	Protein export	K04771	serine protease Do [EC:3.4.21.107]	COG0265	Periplasmic serine protease, S1-C subfamily, contain C-terminal PDZ domain (DegQ) (PDB:2HGA) (PUBMED:29686141)	PF13365.9	Trypsin-like peptidase domain
189	192	172	199	tatA	Sec-independent protein translocase protein TatA	Tat protein translocation	Protein export	K03116	sec-independent protein translocase protein TatA	COG1826	Twin-arginine protein secretion pathway components TatA and TatB (TatA) (PDB:2L16)	PF02416.19	mttA/Hcf106 family
190
191	194	173	201	smpB	SsrA-binding protein			K03664	SsrA-binding protein	COG0691	tmRNA-binding protein (SmpB) (PDB:1J1H) (PUBMED:26251518)	PF01668.21	SmpB protein
192	195		202									PF04355.16	SmpA / OmlA family
193	196	175	203	rpmG	50S ribosomal protein L33	50S ribosomal proteins	Information processing	K02913	large subunit ribosomal protein L33	COG0267	Ribosomal protein L33 (RpmG) (PDB:1VS6)	PF00471.23	Ribosomal protein L33
194	197	176	204	rpmB	50S ribosomal protein L28	50S ribosomal proteins	Information processing	K02902	large subunit ribosomal protein L28	COG0227	Ribosomal protein L28 (RpmB) (PDB:2JZ6)	PF00830.22	Ribosomal L28 family
195	198	177	206	rplY	50S ribosomal protein L25/general stress protein Ctc	50S ribosomal proteins	Information processing	K02897	large subunit ribosomal protein L25	COG1825	Ribosomal protein L25 (general stress protein Ctc) (RplY) (PDB:1B75)	PF01386.22	Ribosomal L25p family
196	199	178	207	dnaQ	DNA polymerase III subunit epsilon	Replication	Information processing	K02342	DNA polymerase III subunit epsilon [EC:2.7.7.7]	COG0847	DNA polymerase III, epsilon subunit or related 3'-5' exonuclease (DnaQ) (PDB:1J53)	PF00929.27	Exonuclease
197	200	179	208	lepA	Elongation factor 4	Translation	Information processing	K03596	GTP-binding protein LepA	COG0481	Translation elongation factor EF-4, membrane-bound GTPase (LepA) (PDB:3DEG)	PF00009.30	Elongation factor Tu GTP binding domain
198	201	180	209	lepB	Signal peptidase I	Protein homeostasis	Protein export	K03100	signal peptidase I [EC:3.4.21.89]	COG0681	Signal peptidase I (LepB) (PDB:1B12) (PUBMED:1925027)	PF10502.12	Signal peptidase, peptidase S26
199	202	181	210	era	GTPase Era	Translation	Information processing	K03595	GTPase	COG1159	GTPase Era, involved in 16S rRNA processing (Era) (PDB:1EGA)	PF01926.26	50S ribosome-binding GTPase
200	203	182	211	acpS	Holo-[acyl-carrier-protein] synthase	Lipid biosynthesis	Lipid metabolism	K00997	holo-[acyl-carrier protein] synthase [EC:2.7.8.7]	COG0736	Phosphopantetheinyl transferase (holo-ACP synthase) (AcpS) (PDB:1F7L)	PF01648.23	4'-phosphopantetheinyl transferase superfamily
201	204	183	212	serS	Serine-tRNA ligase	tRNA ligase	Information processing	K01875	seryl-tRNA synthetase [EC:6.1.1.11]	COG0172	Seryl-tRNA synthetase (SerS) (PDB:1SER)	PF00587.28	tRNA synthetase class II core domain (G, H, P, S and T)
202	205	185	214	secA	Protein translocase subunit SecA	Sec protein translocation	Protein export	K03070	preprotein translocase subunit SecA [EC:7.4.2.8]	COG0653	Preprotein translocase subunit SecA (ATPase, RNA helicase) (SecA) (PDB:2FSF)	PF07517.17	SecA DEAD-like domain
203	206	186	215	mlaA	VacJ family lipoprotein	Mla system	Lipid metabolism	K04754	phospholipid-binding lipoprotein MlaA	COG2853	Lipoprotein subunit MlaA of the ABC-type intermembrane phospholipid transporter Mla (MlaA) (PDB:5NUQ)	PF04333.16	MlaA lipoprotein
204
205	207	188	217	tdk	Thymidine kinase	Nucleotide metabolism	Homeostasis	K00857	thymidine kinase [EC:2.7.1.21]	COG1435	Thymidine kinase (Tdk) (PDB:1W4R)	PF00265.21	Thymidine kinase
206	208		219	metG	Methionine-tRNA ligase	tRNA ligase	Information processing	K01874	methionyl-tRNA synthetase [EC:6.1.1.10]	COG0143	Methionyl-tRNA synthetase (MetG) (PDB:1A8H)	PF09334.14	tRNA synthetases class I (M)
207	209	190	220	grxD	Grx4 family monothiol glutaredoxin			K07390	monothiol glutaredoxin	COG0278	Glutaredoxin-related protein (GrxD) (PDB:1YKA)	PF00462.27	Glutaredoxin
208	210	191	221									PF13624.9	SurA N-terminal domain
209	211				Cytochrome c oxidase cbb3-type subunit III	Complex IV	Respiration	K09792	uncharacterized protein	COG2836	Uncharacterized membrane protein, DsbD domain (DsbD) (PUBMED:17768248)	PF13386.9	Cytochrome C biogenesis protein transmembrane region
210	212				Cytochrome c oxidase cbb3-type subunit IV	Complex IV	Respiration	K01533	P-type Cu2+ transporter [EC:7.2.2.9]	COG2217	Cation-transporting P-type ATPase (ZntA) (PDB:4BBJ)	PF00122.23	E1-E2 ATPase
211					Cytochrome c oxidase cbb3-type subunit II	Complex IV	Respiration	K02574	ferredoxin-type protein NapH	COG0348	Polyferredoxin NapH (NapH) (PUBMED:27322068)	PF13746.9	4Fe-4S dicluster domain
212	214			ccoP	Cytochrome c oxidase cbb3-type subunit I [EC:7.1.1.9]	Complex IV	Respiration	K00406	cytochrome c oxidase cbb3-type subunit III	COG2010	Cytochrome c, mono- and diheme variants (CccA) (PDB:1A2S)	PF13442.9	Cytochrome C oxidase, cbb3-type, subunit III
213	213			ccoQ	Cytochrome c oxidase cbb3-type subunit IV	Complex IV	Respiration	K00407	cytochrome c oxidase cbb3-type subunit IV			PF05545.14	Cbb3-type cytochrome oxidase component FixQ
214	216			ccoO	Cytochrome c-type biogenesis protein CcmC	Cytochrome maturation	Biosynthesis	K00405	cytochrome c oxidase cbb3-type subunit II	COG2993	Cbb3-type cytochrome oxidase, cytochrome c subunit FixO (CcoO) (PDB:3MK7)	PF02433.18	Cytochrome C oxidase, mono-heme subunit/FixO
215	217			ccoN	Cbb3-type cytochrome oxidase assembly protein CcoS	Complex IV	Respiration	K00404	cytochrome c oxidase cbb3-type subunit I [EC:7.1.1.9]	COG3278	Cbb3-type cytochrome oxidase, subunit 1 (CcoN) (PDB:3MK7)	PF00115.23	Cytochrome C and Quinol oxidase polypeptide I
216	215			ccoQ	Succinate dehydrogenase assembly factor 2 family protein	Complex II	Respiration	K00407	cytochrome c oxidase cbb3-type subunit IV			PF03597.18	Cytochrome oxidase maturation protein cbb3-type
217	219			ccmC	Lysine-tRNA ligase	tRNA ligase	Information processing	K02195	heme exporter protein C	COG0755	ABC-type transport system involved in cytochrome c biogenesis, permease component (CcmC)	PF01578.23	Cytochrome C assembly protein
218	218			ccoS	Peptide chain release factor RF2	Translation	Information processing					PF03597.18	Cytochrome oxidase maturation protein cbb3-type
219	221	192	222	sdhE	Nitrous oxide reductase accessory protein NosL	Denitrification	Respiration	K09159	antitoxin CptB	COG2938	Succinate dehydrogenase flavin-adding protein, antitoxin component of the CptAB toxin-antitoxin module (SdhE) (PDB:1PUZ)	PF03937.19	Flavinator of succinate dehydrogenase
220	222	193	223	lysS	Lysine-tRNA ligase	tRNA ligase	Information processing	K04567	lysyl-tRNA synthetase, class II [EC:6.1.1.6]	COG1190	Lysyl-tRNA synthetase (class II) (LysU) (PDB:1BBU)	PF00152.23	tRNA synthetases class II (D, K and N)
221	223	194	224	prfB	Peptide chain release factor RF2	Translation	Information processing	K02836	peptide chain release factor 2	COG1186	Protein chain release factor PrfB (PrfB) (PDB:1GQE)	PF03462.21	PCRF domain
222	224		225	nosL	Nitrous oxide reductase accessory protein NosL	Denitrification	Respiration	K19342	copper chaperone NosL	COG4314	Nitrous oxide reductase accessory protein NosL (NosL) (PDB:2HPU)	PF05573.15	NosL
223	225		226
224	226		227	nosY	ABC transporter permease	Transporter		K19341	Cu-processing system permease protein	COG1277	ABC-type transport system involved in multi-copper enzyme maturation, permease component (NosY)	PF12679.10	ABC-2 family transporter protein
225	227		228	nosF	ABC transporter ATP-binding protein	Transporter				COG1131	ABC-type multidrug transport system, ATPase component (CcmA) (PDB:5DO7)	PF00005.30	ABC transporter
226	228		229	nosD	Nitrous oxide reductase family maturation protein NosD	Denitrification	Respiration	K07218	nitrous oxidase accessory protein	COG3420	Nitrous oxide reductase accessory protein NosD, contains tandem CASH domains (NosD) (PDB:2KZW)	PF05048.16	Periplasmic copper-binding protein (NosD)
227	229		230	nosR	Regulatory protein NosR	Denitrification	Respiration	K19339	NosR/NirI family transcriptional regulator, nitrous oxide reductase regulator	COG0348	Polyferredoxin NapH (NapH) (PUBMED:27322068)	PF12801.10	4Fe-4S binding domain
228	230		231	nosZ	Nitrous-oxide reductase	Denitrification	Respiration	K00376	nitrous-oxide reductase [EC:1.7.2.4]	COG4263	Nitrous oxide reductase (NosZ) (PDB:1FWX)	PF18764.4	Nitrous oxide reductase propeller repeat
229	231		232									PF00106.28	short chain dehydrogenase
230	232	197	233	rsmH	16S rRNA (cytosine(1402)-N(4))-methyltransferase RsmH	Translation	Information processing	K03438	16S rRNA (cytosine1402-N4)-methyltransferase [EC:2.1.1.199]	COG0275	16S rRNA C1402 N4-methylase RsmH (RmsH) (PDB:1M6Y)	PF01795.22	MraW methylase family
231	233	198	235	frr	Ribosome-recycling factor	Translation	Information processing	K02838	ribosome recycling factor	COG0233	Ribosome recycling factor (Frr) (PDB:1DD5)	PF01765.22	Ribosome recycling factor
232	234	199	236	tsf	Elongation factor Ts	Translation	Information processing	K02357	elongation factor Ts	COG0264	Translation elongation factor EF-Ts (Tsf) (PDB:1EFU)	PF00889.22	Elongation factor TS
233	235	200	237	rpsB	30S ribosomal protein S2	30S ribosomal proteins	Information processing	K02967	small subunit ribosomal protein S2	COG0052	Ribosomal protein S2 (RpsB) (PDB:4V4H)	PF00318.23	Ribosomal protein S2
234	236	201	239	greA	Transcription elongation factor GreA	Transcription	Information processing	K03624	transcription elongation factor GreA	COG0782	Transcription elongation factor, GreA/GreB family (GreA) (PDB:1GRJ)	PF03449.18	Transcription elongation factor, N-terminal
235	237	202	240	ftsH	ATP-dependent zinc metalloprotease FtsH	Protein homeostasis	Protein export	K03798	cell division protease FtsH [EC:3.4.24.-]	COG0465	ATP-dependent Zn proteases (HflB) (PDB:1LV7)	PF01434.21	Peptidase family M41
236	238	203	241	secG	Preprotein translocase subunit SecG	Sec protein translocation	Protein export	K03075	preprotein translocase subunit SecG	COG1314	Protein translocase subunit SecG (SecG) (PDB:2AKH)	PF03840.17	Preprotein translocase SecG subunit
237	239	204	242	alaS	Alanine-tRNA ligase	tRNA ligase	Information processing	K01872	alanyl-tRNA synthetase [EC:6.1.1.7]	COG0013	Alanyl-tRNA synthetase (AlaS) (PDB:2ZZE)	PF01411.22	tRNA synthetases class II (A)
238	240		243	csrA	Carbon storage regulator			K03563	carbon storage regulator	COG1551	sRNA-binding carbon storage regulator CsrA (CsrA) (PDB:1T3O)	PF02599.19	Global regulator protein family
239	241	205	244	dnaE	DNA polymerase III subunit alpha	Replication	Information processing	K02337	DNA polymerase III subunit alpha [EC:2.7.7.7]	COG0587	DNA polymerase III, alpha subunit (DnaE) (PDB:2HNH)	PF07733.15	Bacterial DNA polymerase III alpha NTPase domain
240	242	206	245	zapE	Cell division protein ZapE			K06916	cell division protein ZapE	COG1485	Cell division protein ZapE (Z ring-associated ATPase), AFG1 superfamily (ZapE)	PF03969.19	AFG1-like ATPase
241	243	207	246	mutS	DNA mismatch repair protein MutS	Replication	Information processing	K03555	DNA mismatch repair protein MutS	COG0249	DNA mismatch repair ATPase MutS (MutS) (PDB:1E3M)	PF00488.24	MutS domain V
242	244		247	nhaD	Sodium:proton antiporter	Transporter				COG1055	Na+/H+ antiporter NhaD or related arsenite permease (ArsB)	PF03600.19	Citrate transporter
243	245	208	248	bamA	Outer membrane protein assembly factor BamA	Protein homeostasis	Protein export	K07277	outer membrane protein insertion porin family	COG4775	Outer membrane protein assembly factor BamA (BamA) (PDB:5EKQ)	PF01103.26	Omp85 superfamily domain
244	246	209	249	yadH	ABC transporter permease	Transporter				COG0842	ABC-type multidrug transport system, permease component (YadH)	PF01061.27	ABC-2 type transporter
245	247	210	250	yadG	ABC transporter ATP-binding protein	Transporter		K01990	ABC-2 type transport system ATP-binding protein	COG1131	ABC-type multidrug transport system, ATPase component (CcmA) (PDB:5DO7)	PF00005.30	ABC transporter
246	248		251	apbE	FAD:protein FMN transferase			K03734	FAD:protein FMN transferase [EC:2.7.1.180]	COG1477	FAD:protein FMN transferase ApbE (ApbE) (PDB:1VRM) (PUBMED:23558683;30154099)	PF02424.18	ApbE family
247	249	211	252	sufU	SUF system NifU family Fe-S cluster assembly protein	SUF system	Biosynthesis	K04488	nitrogen fixation protein NifU and related proteins	COG0822	Fe-S cluster assembly scaffold protein IscU, NifU family (IscU) (PDB:1Q48)	PF01592.19	NifU-like N terminal domain
248	250	212	253	sufS	Cysteine desulfurase SufS	SUF system	Biosynthesis	K11717	cysteine desulfurase / selenocysteine lyase [EC:2.8.1.7 4.4.1.16]	COG0520	Selenocysteine lyase/Cysteine desulfurase (CsdA) (PDB:4LW2)	PF00266.22	Aminotransferase class-V
249	251	213	254	sufD	Fe-S cluster assembly protein SufD	SUF system	Biosynthesis			COG0719	Fe-S cluster assembly scaffold protein SufB (SufB) (PDB:1VH4)	PF01458.20	SUF system FeS cluster assembly, SufBD
250	252	214	255	sufC	Fe-S cluster assembly ATPase SufC	SUF system	Biosynthesis	K09013	Fe-S cluster assembly ATP-binding protein	COG0396	Fe-S cluster assembly ATPase SufC (SufC) (PDB:2D3W)	PF00005.30	ABC transporter
251	253	215	256	sufB	FeS cluster assembly protein SufB	SUF system	Biosynthesis	K09014	Fe-S cluster assembly protein SufB	COG0719	Fe-S cluster assembly scaffold protein SufB (SufB) (PDB:1VH4)	PF01458.20	SUF system FeS cluster assembly, SufBD
252	254	216	257	argS	Arginine-tRNA ligase	tRNA ligase	Information processing	K01887	arginyl-tRNA synthetase [EC:6.1.1.19]	COG0018	Arginyl-tRNA synthetase (ArgS) (PDB:1BS2)	PF00750.22	tRNA synthetases class I (R)
253	255		258	ubiG	Bifunctional 2-polyprenyl-6-hydroxyphenol methylase/3-demethylubiquinol 3-O-methyltransferase UbiG	Ubiquinone biosynthesis	Biosynthesis	K00591	polyprenyldihydroxybenzoate methyltransferase / 3-demethylubiquinol 3-O-methyltransferase [EC:2.1.1.114 2.1.1.64]	COG2227	2-polyprenyl-3-methyl-5-hydroxy-6-metoxy-1,4-benzoquinol methylase (UbiG) (PDB:1BHJ)	PF13489.9	Methyltransferase domain
254	256	217	259	modA	Molybdate ABC transporter substrate-binding protein	MoCo biosynthesis	Biosynthesis	K02020	molybdate transport system substrate-binding protein	COG0725	ABC-type molybdate transport system, periplasmic Mo-binding protein ModA (ModA) (PDB:1AMF)	PF13531.9	Bacterial extracellular solute-binding protein
255	257	218	260	modB	Molybdate ABC transporter permease subunit	MoCo biosynthesis	Biosynthesis	K02018	molybdate transport system permease protein	COG4149	ABC-type molybdate transport system, permease component ModB (ModB)	PF00528.25	Binding-protein-dependent transport system inner membrane component
256	258	219	261	modC	Molybdenum ABC transporter ATP-binding protein	MoCo biosynthesis	Biosynthesis			COG4148	ABC-type molybdate transport system, ATPase component ModC (ModC)	PF00005.30	ABC transporter
257	259	220	262	moeB	Molybdopterin-synthase adenylyltransferase MoeB	MoCo biosynthesis	Biosynthesis	K21029	molybdopterin-synthase adenylyltransferase [EC:2.7.7.80]	COG0476	Molybdopterin or thiamine biosynthesis adenylyltransferase (ThiF) (PDB:1ZUD) (PUBMED:32239579)	PF00899.24	ThiF family
258	260	221	263	yccA	Bax inhibitor-1/YccA family protein			K19416	modulator of FtsH protease	COG0670	Integral membrane protein YbhL, putative Ca2+ regulator, Bax inhibitor (BI-1)/TMBIM family (YbhL) (PDB:4PGR) (PUBMED:28064000)	PF01027.23	Inhibitor of apoptosis-promoting Bax1
259	261	222	264
260	262	223	265	gyrA	DNA gyrase subunit A	Replication	Information processing	K02469	DNA gyrase subunit A [EC:5.6.2.2]	COG0188	DNA gyrase/topoisomerase IV, subunit A (GyrA) (PDB:1SUU)	PF00521.23	DNA gyrase/topoisomerase IV, subunit A
261	263			hslU	ATP-dependent HslUV protease ATP-binding subunit HslU	Protein homeostasis	Protein export	K03667	ATP-dependent HslUV protease ATP-binding subunit HslU	COG1220	ATP-dependent protease HslVU (ClpYQ), ATPase subunit HslU (HslU) (PDB:1DO0)	PF07724.17	AAA domain (Cdc48 subfamily)
262	264			hslV	ATP-dependent HslUV protease, peptidase subunit HslV [EC:3.4.25.2]	Protein homeostasis	Protein export	K01419	ATP-dependent HslUV protease, peptidase subunit HslV [EC:3.4.25.2]	COG5405	ATP-dependent protease HslVU (ClpYQ), peptidase subunit (HslV) (PDB:5JI3)	PF00227.29	Proteasome subunit
263	265		267	rluC	Ribosomal large subunit pseudouridine synthase C	Translation	Information processing	K06179	23S rRNA pseudouridine955/2504/2580 synthase [EC:5.4.99.24]	COG0564	Pseudouridine synthase RluA, 23S rRNA- or tRNA-specific (RluA) (PDB:2I82)	PF00849.25	RNA pseudouridylate synthase
264	266		268	sspA	Stringent starvation protein A	Transcription	Information processing	K04773	protease IV [EC:3.4.21.-]	COG0616	Periplasmic serine protease, ClpP class (SppA) (PDB:3BEZ)	PF01343.21	Peptidase family S49
265	267	224	269	rpmF	50S ribosomal protein L32	50S ribosomal proteins	Information processing	K02911	large subunit ribosomal protein L32	COG0333	Ribosomal protein L32 (RpmF) (PDB:1VS6) (PUBMED:17114934)	PF01783.26	Ribosomal L32p protein family
266	268	225	270	acpP	Acyl carrier protein	Fatty acid biosynthesis	Lipid metabolism	K02078	acyl carrier protein	COG0236	Acyl carrier protein (AcpP) (PDB:1ACP)	PF00550.28	Phosphopantetheine attachment site
267	269		271	korA	2-oxoacid:ferredoxin oxidoreductase subunit beta	Carbon metabolism		K00175	2-oxoglutarate/2-oxoacid ferredoxin oxidoreductase subunit beta [EC:1.2.7.3 1.2.7.11]	COG1013	Pyruvate:ferredoxin oxidoreductase or related 2-oxoacid:ferredoxin oxidoreductase, beta subunit (PorB) (PDB:1B0P)	PF02775.24	Thiamine pyrophosphate enzyme, C-terminal TPP binding domain
268	270		272	korB	2-oxoacid:acceptor oxidoreductase subunit alpha	Carbon metabolism		K00174	2-oxoglutarate/2-oxoacid ferredoxin oxidoreductase subunit alpha [EC:1.2.7.3 1.2.7.11]	COG0674	Pyruvate:ferredoxin oxidoreductase or related 2-oxoacid:ferredoxin oxidoreductase, alpha subunit (PorA) (PDB:5C4I)	PF01855.22	Pyruvate flavodoxin/ferredoxin oxidoreductase, thiamine diP-bdg
269	271	226	273		Zinc-finger domain					COG4391	Uncharacterized protein, contains Zn-finger domain (PDB:2JRR)	PF10276.12	Zinc-finger domain
270	272	227	274	ispB	Octaprenyl diphosphate synthase	Quinone biosynthesis	Biosynthesis	K02523	octaprenyl-diphosphate synthase [EC:2.5.1.90]	COG0142	Geranylgeranyl pyrophosphate synthase (IspA) (PDB:2AZJ)	PF00348.20	Polyprenyl synthetase
271	273	228	275	rpoH	RNA polymerase sigma factor RpoH	Transcription	Information processing	K03089	RNA polymerase sigma-32 factor	COG0568	DNA-directed RNA polymerase, sigma subunit (sigma70/sigma32) (RpoD) (PDB:1SIG)	PF04542.17	Sigma-70 region 2
272	274	229	276	rho	Transcription termination factor Rho	Transcription	Information processing	K03628	transcription termination factor Rho	COG1158	Transcription termination factor Rho (Rho) (PDB:1PVO)	PF07497.15	Rho termination factor, RNA-binding domain
273	275	230	277	yibN	Rhodanese-like domain-containing protein					COG0607	Rhodanese-related sulfurtransferase (PspE) (PDB:1TQ1)	PF00581.23	Rhodanese-like domain
274	276		279	sucC	Succinate-CoA ligase subunit beta	Carbon metabolism		K01902	succinyl-CoA synthetase alpha subunit [EC:6.2.1.5]	COG0074	Succinyl-CoA synthetase, alpha subunit (SucD) (PDB:1CQI)	PF02629.22	CoA binding domain
275	277		280	sucD	Succinate-CoA ligase subunit alpha	Carbon metabolism		K01903	succinyl-CoA synthetase beta subunit [EC:6.2.1.5]	COG0045	Succinyl-CoA synthetase, beta subunit (SucC) (PDB:1SCU)	PF08442.13	ATP-grasp domain
276	278			glyA	Glycine hydroxymethyltransferase	Amino acid biosynthesis	Biosynthesis	K00600	glycine hydroxymethyltransferase [EC:2.1.2.1]	COG0112	Glycine/serine hydroxymethyltransferase (GlyA) (PDB:1BJ4)	PF00464.22	Serine hydroxymethyltransferase
277	279	231	281	nusB	Transcription antitermination protein NusB	Transcription	Information processing	K03625	transcription antitermination protein NusB	COG0781	Transcription antitermination protein NusB (NusB) (PDB:1EY1) (PUBMED:21652641)	PF01029.21	NusB family
278	280	232	282	rpoZ	DNA-directed RNA polymerase subunit omega	Transcription	Information processing	K03060	DNA-directed RNA polymerase subunit omega [EC:2.7.7.6]	COG1758	DNA-directed RNA polymerase, subunit K/omega (RpoZ) (PDB:3LU0)	PF01192.25	RNA polymerase Rpb6
279	281	233	283	obgE	GTPase ObgE	Homeostasis	Homeostasis	K03979	GTPase [EC:3.6.5.-]	COG0536	GTPase involved in cell partioning and DNA repair (Obg) (PDB:1LNZ)	PF01018.25	GTP1/OBG
280	282	234	284	rpmA	50S ribosomal protein L27	50S ribosomal proteins	Information processing	K02899	large subunit ribosomal protein L27	COG0211	Ribosomal protein L27 (RpmA) (PDB:1VS6)	PF01016.22	Ribosomal L27 protein
281	283	235	285	rplU	50S ribosomal protein L21	50S ribosomal proteins	Information processing	K02888	large subunit ribosomal protein L21	COG0261	Ribosomal protein L21 (RplU) (PDB:1VS6)	PF00829.24	Ribosomal prokaryotic L21 protein
282	284	236	287	mutL	DNA mismatch repair protein MutL	Replication	Information processing	K03572	DNA mismatch repair protein MutL	COG0323	DNA mismatch repair ATPase MutL (MutL) (PDB:1B62)	PF01119.22	DNA mismatch repair protein, C-terminal domain
283	285	237	288	ileS	Isoleucine-tRNA ligase	tRNA ligase	Information processing	K01870	isoleucyl-tRNA synthetase [EC:6.1.1.5]	COG0060	Isoleucyl-tRNA synthetase (IleS) (PDB:1FFY)	PF00133.25	tRNA synthetases class I (I, L, M and V)
284	286	238	289	tufA	Elongation factor Tu	Translation	Information processing	K02358	elongation factor Tu	COG0050	Translation elongation factor EF-Tu, a GTPase (TufA) (PDB:1EFU)	PF00009.30	Elongation factor Tu GTP binding domain
285	287	239	290	secE	Preprotein translocase subunit SecE	Sec protein translocation	Protein export	K03073	preprotein translocase subunit SecE			PF00584.23	SecE/Sec61-gamma subunits of protein translocation complex
286	288	240	291	nusG	Transcription termination/antitermination protein NusG	Transcription	Information processing	K02601	transcription termination/antitermination protein NusG	COG0250	Transcription termination/antitermination protein NusG (NusG) (PDB:3EWG) (PUBMED:19500594)	PF02357.22	Transcription termination factor nusG
287	289	241	292	rplK	50S ribosomal protein L11	50S ribosomal proteins	Information processing	K02867	large subunit ribosomal protein L11	COG0080	Ribosomal protein L11 (RplK) (PDB:2E34)	PF03946.17	Ribosomal protein L11, N-terminal domain
288	290	242	293	rplA	50S ribosomal protein L1	50S ribosomal proteins	Information processing	K02863	large subunit ribosomal protein L1	COG0081	Ribosomal protein L1 (RplA) (PDB:3J65)	PF00687.24	Ribosomal protein L1p/L10e family
289	291	243	294	rplJ	50S ribosomal protein L10	50S ribosomal proteins	Information processing	K02864	large subunit ribosomal protein L10	COG0244	Ribosomal protein L10 (RplJ) (PDB:5IT8)	PF00466.23	Ribosomal protein L10
290	292	244	295	rplL	50S ribosomal protein L7/L12	50S ribosomal proteins	Information processing	K02935	large subunit ribosomal protein L7/L12	COG0222	Ribosomal protein L7/L12 (RplL) (PDB:1CTF)	PF00542.22	Ribosomal protein L7/L12 C-terminal domain
291	293	245	296	rpoB	DNA-directed RNA polymerase subunit beta	Transcription	Information processing	K03043	DNA-directed RNA polymerase subunit beta [EC:2.7.7.6]	COG0085	DNA-directed RNA polymerase, beta subunit/140 kD subunit (RpoB) (PDB:5UAJ)	PF00562.31	RNA polymerase Rpb2, domain 6
292	294	246	297	rpoC	DNA-directed RNA polymerase subunit beta'	Transcription	Information processing	K03046	DNA-directed RNA polymerase subunit beta' [EC:2.7.7.6]	COG0086	DNA-directed RNA polymerase, beta' subunit/160 kD subunit (RpoC) (PDB:1NT9)	PF04997.15	RNA polymerase Rpb1, domain 1
293	295	247	298	perM	AI-2E family transporter	Transporter		K03548	putative permease	COG0628	Predicted PurR-regulated permease PerM (PerM)	PF01594.19	AI-2E family transporter
294	296	248	299	nuoN	NADH-quinone oxidoreductase subunit N	Complex I	Respiration	K00343	NADH-quinone oxidoreductase subunit N [EC:7.1.1.2]	COG1007	NADH:ubiquinone oxidoreductase subunit 2 (chain N) (NuoN) (PDB:4HE8)	PF00361.23	Proton-conducting membrane transporter
295	297	249	300	nuoM	NADH-quinone oxidoreductase subunit M	Complex I	Respiration	K00342	NADH-quinone oxidoreductase subunit M [EC:7.1.1.2]	COG1008	NADH:ubiquinone oxidoreductase subunit 4 (chain M) (NuoM) (PDB:6HUM)	PF00361.23	Proton-conducting membrane transporter
296	298	250	301	nuoL	NADH-quinone oxidoreductase subunit L	Complex I	Respiration	K00341	NADH-quinone oxidoreductase subunit L [EC:7.1.1.2]	COG1009	Membrane H+-translocase/NADH:ubiquinone oxidoreductase subunit 5 (chain L)/Multisubunit Na+/H+ antiporter, MnhA subunit (NuoL) (PDB:3RKO)	PF00361.23	Proton-conducting membrane transporter
297	299	251	302	nuoK	NADH-quinone oxidoreductase subunit K	Complex I	Respiration	K00340	NADH-quinone oxidoreductase subunit K [EC:7.1.1.2]	COG0713	NADH:ubiquinone oxidoreductase subunit 11 or 4L (chain K) (NuoK) (PDB:4HE8)	PF00420.27	NADH-ubiquinone/plastoquinone oxidoreductase chain 4L
298	300	252	303	nuoJ	NADH-quinone oxidoreductase subunit J	Complex I	Respiration	K00339	NADH-quinone oxidoreductase subunit J [EC:7.1.1.2]	COG0839	NADH:ubiquinone oxidoreductase subunit 6 (chain J) (NuoJ) (PDB:4HE8)	PF00499.23	NADH-ubiquinone/plastoquinone oxidoreductase chain 6
299	301	253	304	nuoI	NADH-quinone oxidoreductase subunit I	Complex I	Respiration	K00338	NADH-quinone oxidoreductase subunit I [EC:7.1.1.2]	COG1143	Formate hydrogenlyase subunit 6/NADH:ubiquinone oxidoreductase 23 kD subunit (chain I) (NuoI) (PDB:1B0P)	PF00037.30	4Fe-4S binding domain
300	302	254	305	nuoH	NADH-quinone oxidoreductase subunit H	Complex I	Respiration	K00337	NADH-quinone oxidoreductase subunit H [EC:7.1.1.2]	COG1005	NADH:ubiquinone oxidoreductase subunit 1 (chain H) (NuoH) (PDB:6HUM)	PF00146.24	NADH dehydrogenase
301	303	255	306	nuoG	NADH-quinone oxidoreductase subunit G	Complex I	Respiration	K00336	NADH-quinone oxidoreductase subunit G [EC:7.1.1.2]	COG1034	NADH dehydrogenase/NADH:ubiquinone oxidoreductase 75 kD subunit (chain G) (NuoG) (PDB:1C4A)	PF10588.12	NADH-ubiquinone oxidoreductase-G iron-sulfur binding region
302	304	256	307	nuoF	NADH-quinone oxidoreductase subunit F	Complex I	Respiration	K00335	NADH-quinone oxidoreductase subunit F [EC:7.1.1.2]	COG1894	NADH:ubiquinone oxidoreductase, NADH-binding 51 kD subunit (chain F) (NuoF) (PDB:2FUG)	PF01512.20	Respiratory-chain NADH dehydrogenase 51 Kd subunit
303	305	257	308	nuoE	NADH-quinone oxidoreductase subunit E	Complex I	Respiration	K00334	NADH-quinone oxidoreductase subunit E [EC:7.1.1.2]	COG1905	NADH:ubiquinone oxidoreductase 24 kD subunit (chain E) (NuoE) (PDB:5XF9)	PF01257.22	Thioredoxin-like [2Fe-2S] ferredoxin
304	306	258	309	nuoD	NADH-quinone oxidoreductase subunit D	Complex I	Respiration	K00333	NADH-quinone oxidoreductase subunit D [EC:7.1.1.2]	COG0649	NADH:ubiquinone oxidoreductase 49 kD subunit (chain D) (NuoD) (PDB:2FUG)	PF00346.22	Respiratory-chain NADH dehydrogenase, 49 Kd subunit
305	307	259	310	nuoC	NADH-quinone oxidoreductase subunit C	Complex I	Respiration	K00332	NADH-quinone oxidoreductase subunit C [EC:7.1.1.2]	COG0852	NADH:ubiquinone oxidoreductase 27 kD subunit (chain C) (NuoC)	PF00329.22	Respiratory-chain NADH dehydrogenase, 30 Kd subunit
306	308	260	311	nuoB	NADH-quinone oxidoreductase subunit B	Complex I	Respiration	K00331	NADH-quinone oxidoreductase subunit B [EC:7.1.1.2]	COG0377	NADH:ubiquinone oxidoreductase 20 kD subunit (chain B) or related Fe-S oxidoreductase (NuoB) (PDB:2FUG) (PUBMED:25941396)	PF01058.25	NADH ubiquinone oxidoreductase, 20 Kd subunit
307	309	261	312	nuoA	NADH-quinone oxidoreductase subunit A	Complex I	Respiration	K00330	NADH-quinone oxidoreductase subunit A [EC:7.1.1.2]	COG0838	NADH:ubiquinone oxidoreductase subunit 3 (chain A) (NuoA) (PDB:3RKO)	PF00507.22	NADH-ubiquinone/plastoquinone oxidoreductase, chain 3
	26
	29
	31			surA								PF09312.14	SurA N-terminal domain
	32							K08998	uncharacterized protein	COG0759	Membrane-anchored protein YidD, putatitve component of membrane protein insertase Oxa1/YidC/SpoIIIJ (YidD)	PF01809.21	Putative membrane protein insertion efficiency factor
	36		39	atpI	F0F1 ATP synthase accessory factor atpI	Complex V	ATP synthesis and exchange					PF03899.18	ATP synthase I chain
	60
	61
	71	59						K03926	periplasmic divalent cation tolerance protein	COG1324	Divalent cation tolerance protein CutA (CutA1) (PDB:1NAQ)	PF03091.18	CutA1 divalent ion tolerance protein
	73
	76	66	83	bamB	Outer membrane protein assembly factor BamB	Cell envelope	Membranes			COG1520	Outer membrane protein assembly factor BamB, contains PQQ-like beta-propeller repeat (PQQ) (PDB:6TJG)	PF13360.9	PQQ-like domain
	78											PF09976.12	Tetratricopeptide repeat-like domain
	79
	88		91									PF00412.25	LIM domain
	143
	150
	159
	163									COG0811	Biopolymer transport protein ExbB/TolQ (TolQ) (PDB:5SV0)	PF01618.19	MotA/TolQ/ExbB proton channel family
	172
	174
	193
	220			resB	Cytochrome c biogenesis protein ResB	Complex III	Respiration			COG1333	Cytochrome c biogenesis protein ResB (ResB)	PF05140.17	ResB-like family
		8
		17
		25
		30
		57
		62	76	dnaX	DNA polymerase III subunit gamma/tau	Replication	Information processing	K02343	DNA polymerase III subunit gamma/tau [EC:2.7.7.7]	COG2812	DNA polymerase III, gamma/tau subunits (DnaX) (PDB:1A5T)	PF13177.9	DNA polymerase III, delta subunit
		67
		68	81	rlmN	Dual-specificity RNA methyltransferase RlmN	Translation	Information processing	K06941	23S rRNA (adenine2503-C2)-methyltransferase [EC:2.1.1.192]	COG0820	Adenine C2-methylase RlmN of 23S rRNA A2503 and tRNA A37 (RlmN) (PDB:3RFA)	PF04055.24	Radical SAM superfamily
		76
		124	147	tyrP_003	Tyrosine-specific transport protein	Transporter		K03834	tyrosine-specific transport protein	COG0814	Amino acid permease (SdaC)	PF03222.16	Tryptophan/tyrosine permease family
		127
		141	165		DMT family transporter	Transporter				COG0697	Permease of the drug/metabolite transporter (DMT) superfamily (RhaT) (PDB:5I20)	PF00892.23	EamA-like transporter family
		142		mlaB	ABC-type transporter Mla maintaining outer membrane lipid asymmetry, MlaB component	Mla system	Lipid metabolism
		144
		153
		174
		184	213		Single-stranded DNA-binding protein	Replication	Information processing	K03111	single-strand DNA-binding protein	COG0629	Single-stranded DNA-binding protein (Ssb) (PDB:1EQQ)	PF00436.28	Single-strand binding protein family
		187	216	sohB	Protease SohB	Protein homeostasis	Protein export	K04774	serine protease SohB [EC:3.4.21.-]	COG0616	Periplasmic serine protease, ClpP class (SppA) (PDB:3BEZ)	PF01343.21	Peptidase family S49
		189
		195
		196
			5	tyrP_001	Tyrosine-specific transport protein	Transporter		K03834	tyrosine-specific transport protein	COG0814	Amino acid permease (SdaC)	PF03222.16	Tryptophan/tyrosine permease family
			7	trmD	tRNA (guanosine(37)-N1)-methyltransferase TrmD	Translation	Information processing	K00554	tRNA (guanine37-N1)-methyltransferase [EC:2.1.1.228]	COG0336	tRNA G37 N-methylase TrmD (TrmD) (PDB:1P9P)	PF01746.24	tRNA (Guanine-1)-methyltransferase
			8
			31
			33	dnaA	Chromosomal replication initiator protein DnaA	Replication	Information processing	K02313	chromosomal replication initiator protein	COG0593	Chromosomal replication initiation ATPase DnaA (DnaA) (PDB:1L8Q)	PF00308.21	Bacterial dnaA protein
			34	rpmH	50S ribosomal protein L34	50S ribosomal proteins	Information processing	K02914	large subunit ribosomal protein L34	COG0230	Ribosomal protein L34 (RpmH) (PDB:6SPB)	PF00468.20	Ribosomal protein L34
			35
			62
			63	ruvX	Holliday junction resolvase	Replication	Information processing	K07447	putative pre-16S rRNA nuclease [EC:3.1.-.-]	COG0816	YqgF/RuvX protein, pre-16S rRNA maturation RNase/Holliday junction resolvase/anti-termination factor (YqgF) (PDB:1IV0) (PUBMED:25545592;26817626)	PF03652.18	Holliday junction resolvase
			73
			79									PF13360.9	PQQ-like domain
			80
			120	rpmD	50S ribosomal protein L30	50S ribosomal proteins	Information processing	K02907	large subunit ribosomal protein L30	COG1841	Ribosomal protein L30/L7E (RpmD) (PDB:1VS6)	PF00327.23	Ribosomal protein L30p/L7e
			144	tyrP_002	Tyrosine-specific transport protein	Transporter		K03834	tyrosine-specific transport protein	COG0814	Amino acid permease (SdaC)	PF03222.16	Tryptophan/tyrosine permease family
			146	miaB	tRNA-2-methylthio-N(6)-dimethylallyladenosine synthase	Translation	Information processing	K06168	tRNA-2-methylthio-N6-dimethylallyladenosine synthase [EC:2.8.4.3]	COG0621	tRNA A37 methylthiotransferase MiaB (MiaB) (PDB:4JC0) (PUBMED:17407324;20472640;20584901)	PF04055.24	Radical SAM superfamily
			150
			166
			168
			178
			180
			181
			200
			205	pth	Aminoacyl-tRNA hydrolase	Translation	Information processing	K01056	peptidyl-tRNA hydrolase, PTH1 family [EC:3.1.1.29]	COG0193	Peptidyl-tRNA hydrolase (Pth) (PDB:1RYB) (PUBMED:11835511)	PF01195.22	Peptidyl-tRNA hydrolase
			218									PF00037.30	4Fe-4S binding domain
			234
			238	map	Type I methionyl aminopeptidase	Translation	Information processing	K01265	methionyl aminopeptidase [EC:3.4.11.18]	COG0024	Methionine aminopeptidase (Map) (PDB:3J2I)	PF00557.27	Metallopeptidase family M24
			278	grxC	Glutaredoxin 3			K03676	glutaredoxin 3	COG0695	Glutaredoxin (GrxC) (PDB:1AAZ)	PF00462.27	Glutaredoxin
			286
				aceE	pyruvate dehydrogenase E1 component	Carbon metabolism / fatty acid biosynthesis		K00163	pyruvate dehydrogenase E1 component [EC:1.2.4.1]	COG2609	Pyruvate dehydrogenase complex, dehydrogenase (E1) component (AceE) (PDB:1L8A)	PF17831.4	Pyruvate dehydrogenase E1 component middle domain
				aceF	pyruvate dehydrogenase E2 component	Carbon metabolism / fatty acid biosynthesis				COG0508	Pyruvate/2-oxoglutarate dehydrogenase complex, dihydrolipoamide acyltransferase (E2) component (AceF) (PDB:1B5S)	PF00198.26	2-oxoacid dehydrogenases acyltransferase (catalytic domain)
				lpdA	pyruvate dehydrogenase E3 component	Carbon metabolism / fatty acid biosynthesis		K00382	dihydrolipoamide dehydrogenase [EC:1.8.1.4]	COG1249	Dihydrolipoamide dehydrogenase (E3) component of pyruvate/2-oxoglutarate dehydrogenase complex or glutathione oxidoreductase (Lpd) (PDB:6QKG)	PF07992.17	Pyridine nucleotide-disulphide oxidoreductase
			205	pth	aminoacyl-tRNA hydrolase	Translation	Information processing	K01056	peptidyl-tRNA hydrolase, PTH1 family [EC:3.1.1.29]	COG0193	Peptidyl-tRNA hydrolase (Pth) (PDB:1RYB) (PUBMED:11835511)	PF01195.22	Peptidyl-tRNA hydrolase
								K03685	ribonuclease III [EC:3.1.26.3]	COG0571	dsRNA-specific ribonuclease (Rnc) (PDB:1DI2)	PF14622.9	Ribonuclease-III-like
				proS	Proline--tRNA ligase	tRNA ligase	Information processing	K01881	prolyl-tRNA synthetase [EC:6.1.1.15]	COG0442	Prolyl-tRNA synthetase (ProS) (PDB:5XIF)	PF00587.28	tRNA synthetase class II core domain (G, H, P, S and T)
				lpxC	UDP-3-O-[3-hydroxymyristoyl] N-acetylglucosamine deacetylase [EC:3.5.1.108]	Cell envelope	Homeostasis	K02535	UDP-3-O-[3-hydroxymyristoyl] N-acetylglucosamine deacetylase [EC:3.5.1.108]	COG0774	UDP-3-O-acyl-N-acetylglucosamine deacetylase (LpxC) (PDB:1P42)	PF03331.16	UDP-3-O-acyl N-acetylglycosamine deacetylase
				ftsZ	cell division protein FtsZ			K03531	cell division protein FtsZ	COG0206	Cell division GTPase FtsZ (FtsZ) (PDB:1FSZ)	PF00091.28	Tubulin/FtsZ family, GTPase domain
						Heme synthesis (?)
				ccmH	cytochrome c-type biogenesis protein CcmH	cytochrome maturation	Biosynthesis	K02200	cytochrome c-type biogenesis protein CcmH	COG3088	Cytochrome c-type biogenesis protein CcmH/NrfF (NrfF) (PDB:2HL7)	PF03918.17	Cytochrome C biogenesis protein
				ccmF	cytochrome c-type biogenesis protein CcmF	cytochrome maturation	Biosynthesis	K02198	cytochrome c-type biogenesis protein CcmF	COG1138	Cytochrome c biogenesis protein CcmF (CcmF)	PF16327.8	Cytochrome c-type biogenesis protein CcmF C-terminal
				ccmE	cytochrome c-type biogenesis protein CcmE	cytochrome maturation	Biosynthesis	K02197	cytochrome c-type biogenesis protein CcmE	COG2332	Cytochrome c biogenesis protein CcmE (CcmE) (PDB:1J6Q)	PF03100.18	CcmE
				ccmB	cytochrome c-type biogenesis protein CcmB	cytochrome maturation	Biosynthesis	K02194	heme exporter protein B	COG2386	ABC-type transport system involved in cytochrome c biogenesis, permease component (CcmB)	PF03379.16	CcmB protein
			228	ccmA	cytochrome c-type biogenesis protein CcmA	cytochrome maturation	Biosynthesis	K02193	heme exporter protein A [EC:7.6.2.5]	COG4133	ABC-type transport system involved in cytochrome c biogenesis, ATPase component (CcmA)	PF00005.30	ABC transporter
			218									PF00037.30	4Fe-4S binding domain
								K00981	phosphatidate cytidylyltransferase [EC:2.7.7.41]	COG0575	CDP-diglyceride synthetase (CdsA) (PDB:4Q2E)	PF01148.23	Cytidylyltransferase family
			238	map	Type I methionyl aminopeptidase	Translation	Information processing	K01265	methionyl aminopeptidase [EC:3.4.11.18]	COG0024	Methionine aminopeptidase (Map) (PDB:3J2I)	PF00557.27	Metallopeptidase family M24
										COG0110	Acetyltransferase, isoleucine patch superfamily (WbbJ)	PF01408.25	Oxidoreductase family, NAD-binding Rossmann fold
								K02536	UDP-3-O-[3-hydroxymyristoyl] glucosamine N-acyltransferase [EC:2.3.1.191]	COG1044	UDP-3-O-[3-hydroxymyristoyl] glucosamine N-acyltransferase (LpxD) (PDB:6P83)	PF00132.27	Bacterial transferase hexapeptide (six repeats)
				accD	acetyl-CoA carboxylase carboxyl transferase subunit beta [EC:6.4.1.2 2.1.3.15]	fatty acid biosynthesis	Biosynthesis	K01963	acetyl-CoA carboxylase carboxyl transferase subunit beta [EC:6.4.1.2 2.1.3.15]	COG0777	Acetyl-CoA carboxylase beta subunit (AccD) (PDB:2F9I)	PF01039.25	Carboxyl transferase domain
				fabH	3-oxoacyl-[acyl-carrier-protein] synthase III [EC:2.3.1.180]	fatty acid biosynthesis	Biosynthesis	K00648	3-oxoacyl-[acyl-carrier-protein] synthase III [EC:2.3.1.180]	COG0332	3-oxoacyl-[acyl-carrier-protein] synthase III (FabH) (PDB:1UB7)	PF08545.13	3-Oxoacyl-[acyl-carrier-protein (ACP)] synthase III
				fabD	[acyl-carrier-protein] S-malonyltransferase [EC:2.3.1.39]	fatty acid biosynthesis	Biosynthesis	K00645	[acyl-carrier-protein] S-malonyltransferase [EC:2.3.1.39]	COG0331	Malonyl CoA-acyl carrier protein transacylase (FabD) (PDB:1YXC)	PF00698.24	Acyl transferase domain
				fabG	[acyl-carrier-protein] S-malonyltransferase [EC:2.3.1.39]	fatty acid biosynthesis	Biosynthesis	K00059	[acyl-carrier-protein] S-malonyltransferase [EC:2.3.1.39]	COG1028	NAD(P)-dependent dehydrogenase, short-chain alcohol dehydrogenase family (FabG) (PDB:6L1H)	PF13561.9	Enoyl-(Acyl carrier protein) reductase
				fabF	3-oxoacyl-[acyl-carrier-protein] synthase II [EC:2.3.1.179]	fatty acid biosynthesis	Biosynthesis	K09458	3-oxoacyl-[acyl-carrier-protein] synthase II [EC:2.3.1.179]	COG0304	3-oxoacyl-(acyl-carrier-protein) synthase (FabB) (PDB:2UV8) (PUBMED:21652641)	PF00109.29	Beta-ketoacyl synthase, N-terminal domain
			278	grxC	Glutaredoxin 3			K03676	glutaredoxin 3	COG0695	Glutaredoxin (GrxC) (PDB:1AAZ)	PF00462.27	Glutaredoxin
								K00057	glycerol-3-phosphate dehydrogenase (NAD(P)+) [EC:1.1.1.94]	COG0240	Glycerol-3-phosphate dehydrogenase (GpsA) (PDB:1EVY)	PF01210.26	NAD-dependent glycerol-3-phosphate dehydrogenase N-terminus
										COG0340	Biotin-(acetyl-CoA carboxylase) ligase (BirA2) (PDB:1BIA) (PUBMED:32188788)	PF03099.22	Biotin/lipoate A/B protein ligase family
					Branched chain amino acid transport	Transporter		K03311	branched-chain amino acid:cation transporter, LIVCS family	COG1114	Branched-chain amino acid permease (BrnQ)	PF05525.16	Branched-chain amino acid transport protein
			79									PF13360.9	PQQ-like domain
										COG1192 ParA-like ATPase involved in chromosome/plasmid partitioning or cellulose biosynthesis protein BcsQ (ParA) (PDB:6NOO)
						Complex IV (?)		K01533	P-type Cu2+ transporter [EC:7.2.2.9]	COG2217	Cation-transporting P-type ATPase (ZntA) (PDB:4BBJ)	PF00122.23	E1-E2 ATPase
				atpD	F0F1 ATP synthase subunit beta	Complex V	Respiration	K02112	F-type H+/Na+-transporting ATPase subunit beta [EC:7.1.2.2 7.2.2.1]	COG0055	FoF1-type ATP synthase, beta subunit (AtpD) (PDB:3OAA)	PF00006.28	ATP synthase alpha/beta family, nucleotide-binding domain
				atpC	F0F1 ATP synthase subunit epsilon	Complex V	Respiration	K02114	F-type H+-transporting ATPase subunit epsilon	COG0355	FoF1-type ATP synthase, epsilon subunit (AtpC) (PDB:3OAA) (PUBMED:29149348;30304218)	PF02823.19	ATP synthase, Delta/Epsilon chain, beta-sandwich domain
				ffh	Signal recognition particle protein	Protein homeostasis	Homeostasis	K03106	signal recognition particle subunit SRP54 [EC:3.6.5.4]	COG0541	Signal recognition particle GTPase (Ffh) (PDB:2V3C)	PF00448.25	SRP54-type protein, GTPase domain
				prmC	Peptide chain release factor N(5)-glutamine methyltransferase	Translation	Information processing			COG2890	Methylase of polypeptide chain release factors (HemK) (PDB:1NV8)	PF05175.17	Methyltransferase small domain
					zinc ribbon domain-containing protein	Unknown	Other			COG2331	Predicted nucleic acid-binding protein, contains Zn-ribbon domain	PF09723.13	Zinc ribbon domain
				infB	Translation initiation factor IF-2	Translation	Information processing	K02519	translation initiation factor IF-2	COG0532	Translation initiation factor IF-2, a GTPase (InfB) (PDB:5ME0)	PF00009.30	Elongation factor Tu GTP binding domain
				nusA	Transcription termination/antitermination protein NusA	Transcription	Information processing	K02600	transcription termination/antitermination protein NusA	COG0195	Transcription antitermination factor NusA, contains S1 and KH domains (NusA) (PDB:1HH2)	PF08529.14	NusA N-terminal domain
				qcrB	cytochrome bc complex cytochrome b subunit	Complex III	Respiration	K00412	ubiquinol-cytochrome c reductase cytochrome b subunit	COG1290	Cytochrome b subunit of the bc complex (QcrB/PetB) (PDB:1VF5)	PF00033.22	Cytochrome b/b6/petB
				ftsH	ATP-dependent zinc metalloprotease FtsH	Protein homeostasis	Homeostasis	K03798	cell division protease FtsH [EC:3.4.24.-]	COG0465	ATP-dependent Zn proteases (HflB) (PDB:1LV7)	PF01434.21	Peptidase family M41
				secG	preprotein translocase subunit SecG	Protein homeostasis	Homeostasis	K03075	preprotein translocase subunit SecG	COG1314	Protein translocase subunit SecG (SecG) (PDB:2AKH)	PF03840.17	Preprotein translocase SecG subunit
				alaS	Alanine--tRNA ligase	tRNA ligase	Information processing	K01872	alanyl-tRNA synthetase [EC:6.1.1.7]	COG0013	Alanyl-tRNA synthetase (AlaS) (PDB:2ZZE)	PF01411.22	tRNA synthetases class II (A)
				csrA	Carbon storage regulator			K03563	carbon storage regulator	COG1551	sRNA-binding carbon storage regulator CsrA (CsrA) (PDB:1T3O)	PF02599.19	Global regulator protein family
				dnaE	DNA polymerase III subunit alpha	Replication	Information processing	K02337	DNA polymerase III subunit alpha [EC:2.7.7.7]	COG0587	DNA polymerase III, alpha subunit (DnaE) (PDB:2HNH)	PF07733.15	Bacterial DNA polymerase III alpha NTPase domain
										COG5659	SRSO17 transposase (Srso17)
				nosR	Regulatory protein NosR	Denitrification	Respiration	K19339	NosR/NirI family transcriptional regulator, nitrous oxide reductase regulator	COG0348	Polyferredoxin NapH (NapH) (PUBMED:27322068)	PF12801.10	4Fe-4S binding domain
			8
			31
			35
			62
			73
			80
			150
			166
			168
			178
			180
			181
			200
			226
			234
			286
	26
	29
	60
	61
	73
	79
	143
	150
	159
	172
	193
				dnaB	Replicative DNA helicase	Replication	Information processing	K02314	replicative DNA helicase [EC:5.6.2.3]	COG0305	Replicative DNA helicase (DnaB) (PDB:1B79)	PF03796.18	DnaB-like helicase C terminal domain
				nosZ	Nitrous-oxide reductase	Denitrification	Respiration	K00376	nitrous-oxide reductase [EC:1.7.2.4]	COG4263	Nitrous oxide reductase (NosZ) (PDB:1FWX)	PF18764.4	Nitrous oxide reductase propeller repeat
				rpoC	DNA-directed RNA polymerase subunit beta'	Transcription	Information processing	K03046	DNA-directed RNA polymerase subunit beta' [EC:2.7.7.6]	COG0086	DNA-directed RNA polymerase, beta' subunit/160 kD subunit (RpoC) (PDB:1NT9)	PF04997.15	RNA polymerase Rpb1, domain 1
												PF13525.9	Outer membrane lipoprotein
		8
		17
		25
		57
		67
		76
		127
		144
		153
		174
		189
		195
		196

## Sheet: incomplete_genomes
BJNG_1	EJBY_1	ESTL_1	HKWW_1	HKWW_2	HKWW_3	INWW_1	MYWW_1	NJWW_1	NLWW_1	ODNW_1	SUWW_1	consensus_gene	consensus_annotation	classification	upset_classification	KEGG_accession	KEGG_function	COG_accession	COG_function	Pfam_accession	Pfam_function
X	X	X	X	X	X	X	X	X	X	X	X	tsaD	tRNA (adenosine(37)-N6)-threonylcarbamoyltransferase complex transferase subunit TsaD	Translation	Information processing	K01409	N6-L-threonylcarbamoyladenine synthase [EC:2.3.1.234]	COG0533	tRNA A37 threonylcarbamoyltransferase TsaD (TsaD) (PDB:3ENO) (PUBMED:23072323;21285948;32385138)	PF00814.28	tRNA N6-adenosine threonylcarbamoyltransferase
X	X	X	X	-	X	X	X	X	X	X	X	rpsU	30S ribosomal protein S21	30S ribosomal proteins	Information processing	K02970	small subunit ribosomal protein S21	COG0828	Ribosomal protein S21 (RpsU) (PDB:4V4H)	PF01165.23	Ribosomal protein S21
X	X	X	X	-	X	X	X	X	X	X	X	dnaG	DNA primase	Replication	Information processing	K02316	DNA primase [EC:2.7.7.101]	COG0358	DNA primase (bacterial type) (DnaG) (PDB:3B39) (PUBMED:28128549)	PF08275.14	DNA primase catalytic core, N-terminal domain
X	X	X	X	-	X	X	X	X	X	X	X	rpoD	RNA polymerase sigma factor RpoD	Transcription	Information processing	K03086	RNA polymerase primary sigma factor	COG0568	DNA-directed RNA polymerase, sigma subunit (sigma70/sigma32) (RpoD) (PDB:1SIG)	PF04539.19	Sigma-70 region 3
X	X	X	X	-	X	X	X	X	X	X	X	menA/ubiA	1,4-dihydroxy-2-naphthoate octaprenyltransferase	quinone biosynthesis	Biosynthesis	K02548	1,4-dihydroxy-2-naphthoate polyprenyltransferase [EC:2.5.1.74]	COG1575	1,4-dihydroxy-2-naphthoate polyprenyltransferase (MenA)	PF01040.21	UbiA prenyltransferase family
-	X	X	X	-	-	X	X	X	X	X	X	rplS	50S ribosomal protein L19	50S ribosomal proteins	Information processing	K02884	large subunit ribosomal protein L19	COG0335	Ribosomal protein L19 (RplS) (PDB:1VS6) (PUBMED:27941785)	PF01245.23	Ribosomal protein L19
X	X	X	X	-	X	X	X	X	X	X	-	rpsP	30S ribosomal protein S16	30S ribosomal proteins	Information processing	K02959	small subunit ribosomal protein S16	COG0228	Ribosomal protein S16 (RpsP) (PDB:4V4H)	PF00886.22	Ribosomal protein S16
X	X	X	X	-	X	X	X	X	X	X	X	hupB	DNA-binding protein	Transcription	Information processing			COG0776	Bacterial nucleoid DNA-binding protein IHF-alpha (HimA) (PDB:1B8Z)	PF00216.24	Bacterial DNA-binding protein
X	X	X	X	-	X	X	X	X	X	X	X	trpS	Tryptophan--tRNA ligase	tRNA ligase	Information processing	K01867	tryptophanyl-tRNA synthetaase [EC:6.1.1.2]	COG0180	Tryptophanyl-tRNA synthetase (TrpS) (PDB:3N9I)	PF00579.28	tRNA synthetases class I (W and Y)
X	-	X	-	-	-	X	-	X	-	X	-	yciB	septation protein A	Cell envelope	Homeostasis	K06190	intracellular septation protein	COG2917	Intracellular septation protein A (YciB)	PF04279.18	Intracellular septation protein A
X	X	X	X	-	X	X	X	X	X	-	X	glyS	Glycine--tRNA ligase beta subunit	tRNA ligase	Information processing	K01879	glycyl-tRNA synthetase beta chain [EC:6.1.1.14]	COG0751	Glycyl-tRNA synthetase, beta subunit (GlyS)	PF02092.20	Glycyl-tRNA synthetase beta subunit
X	X	X	X	-	X	X	X	X	X	X	X	glyQ	Glycine--tRNA ligase alpha subunit	tRNA ligase	Information processing	K01878	glycyl-tRNA synthetase alpha chain [EC:6.1.1.14]	COG0752	Glycyl-tRNA synthetase, alpha subunit (GlyQ) (PDB:1J5W)	PF02091.18	Glycyl-tRNA synthetase alpha subunit
X	X	X	X	-	X	X	X	X	X	X	X	dnaB	Replicative DNA helicase	Replication	Information processing	K02314	replicative DNA helicase [EC:5.6.2.3]	COG0305	Replicative DNA helicase (DnaB) (PDB:1B79)	PF03796.18	DnaB-like helicase C terminal domain
X	X	X	X	-	X	X	X	X	X	X	X	rplI	50S ribosomal protein L9	50S ribosomal proteins	Information processing	K02939	large subunit ribosomal protein L9	COG0359	Ribosomal protein L9 (RplI) (PDB:1VS6) (PUBMED:27112601)	PF01281.22	Ribosomal protein L9, N-terminal domain
X	X	X	X	-	X	X	X	X	X	X	-	rpsR	30S ribosomal protein S18	30S ribosomal proteins	Information processing	K02963	small subunit ribosomal protein S18	COG0238	Ribosomal protein S18 (RpsR) (PDB:4V4H)	PF01084.23	Ribosomal protein S18
X	X	X	X	-	X	X	X	X	X	X	X	rpsF	30S ribosomal protein S6	30S ribosomal proteins	Information processing	K02990	small subunit ribosomal protein S6	COG0360	Ribosomal protein S6 (RpsF) (PDB:4V4H)	PF01250.20	Ribosomal protein S6
X	X	X	X	-	X	X	X	X	X	X	X	fmt	Methionyl-tRNA formyltransferase	Translation	Information processing	K00604	methionyl-tRNA formyltransferase [EC:2.1.2.9]	COG0223	Methionyl-tRNA formyltransferase (Fmt) (PDB:1FMT)	PF00551.22	Formyl transferase
X	X	X	X	-	X	X	X	X	X	X	X	def1	Peptide deformylase 1	Translation	Information processing	K01462	peptide deformylase [EC:3.5.1.88]	COG0242	Peptide deformylase (Def) (PDB:1BS4)	PF01327.24	Polypeptide deformylase
X	X	X	X	-	X	X	X	X	X	X	X	fdxA	Ferredoxin family protein	Unclear		K05524	ferredoxin	COG1146	NAD-dependent dihydropyrimidine dehydrogenase, PreA subunit (PreA)	PF11953.11	Domain of unknown function (DUF3470)
X	X	X	X	-	X	X	X	X	X	X	X	rpmE	50S ribosomal protein L31	50S ribosomal proteins	Information processing	K02909	large subunit ribosomal protein L31	COG0254	Ribosomal protein L31 (RpmE) (PDB:1VS6)	PF01197.21	Ribosomal protein L31
X	X	X	X	X	X	X	X	X	X	X	X	gyrB	DNA topoisomerase (ATP-hydrolyzing) subunit B	Replication	Information processing	K02470	DNA gyrase subunit B [EC:5.6.2.2]	COG0187	DNA gyrase/topoisomerase IV, subunit B (GyrB) (PDB:1EI1)	PF00204.28	DNA gyrase B
X	X	X	X	-	X	X	X	X	X	X	-	rlmB	23S rRNA (guanosine(2251)-2'-O)-methyltransferase RlmB	Translation	Information processing	K03218	23S rRNA (guanosine2251-2'-O)-methyltransferase [EC:2.1.1.185]	COG0566	tRNA G18 (ribose-2'-O)-methylase SpoU (SpoU) (PDB:1GZ0)	PF00588.22	SpoU rRNA Methylase family
X	X	X	X	X	X	X	X	X	X	X	X	ubiB	ubiquinone biosynthesis regulatory protein kinase UbiB	quinone biosynthesis	Biosynthesis	K03688	ubiquinone biosynthesis protein	COG0661	Predicted protein kinase regulating ubiquinone biosynthesis, AarF/ABC1/UbiB family (AarF) (PDB:4PED)	PF03109.19	ABC1 atypical kinase-like domain
X	-	X	-	X	-	X	X	X	X	X	X	-	hypothetical protein	Unknown	Other			COG1082	Sugar phosphate isomerase/epimerase (YcjR) (PDB:3KTC) (PUBMED:30742415)
X	X	X	X	X	X	X	X	X	X	X	X	aroB	3-dehydroquinate synthase	Amino acid biosynthesis	Biosynthesis	K01735	3-dehydroquinate synthase [EC:4.2.3.4]	COG0337	3-dehydroquinate synthetase (AroB) (PDB:3ZOK)	PF01761.23	3-dehydroquinate synthase
X	X	X	X	X	X	X	X	X	X	X	X	yflS	anion permease	Transporter		K03319	divalent anion:Na+ symporter, DASS family	COG0471	Di- and tricarboxylate antiporter (CitT) (PDB:4F35)	PF00939.22	Sodium:sulfate symporter transmembrane region
X	X	X	X	X	X	X	X	X	-	X	-	mdh	Malate dehydrogenase	Carbon metabolism		K00024	malate dehydrogenase [EC:1.1.1.37]	COG0039	Malate/lactate dehydrogenase (Mdh) (PDB:4WLO)	PF00056.26	lactate/malate dehydrogenase, NAD binding domain
X	X	X	X	X	X	X	X	X	X	X	X	rsmA	Ribosomal RNA small subunit methyltransferase A	Translation	Information processing	K02528	16S rRNA (adenine1518-N6/adenine1519-N6)-dimethyltransferase [EC:2.1.1.182]	COG0030	16S rRNA A1518 and A1519 N6-dimethyltransferase RsmA/KsgA/DIM1 (may also have DNA glycosylase/AP lyase activity) (RsmA) (PDB:1QYR)	PF00398.23	Ribosomal RNA adenine dimethylase
X	X	X	X	-	X	X	X	X	X	X	X	dnaN	DNA polymerase III subunit beta	Replication	Information processing	K02338	DNA polymerase III subunit beta [EC:2.7.7.7]	COG0592	DNA polymerase III sliding clamp (beta) subunit, PCNA homolog (DnaN) (PDB:1JQJ)	PF02767.19	DNA polymerase III beta subunit, central domain
X	X	X	X	X	X	X	-	X	X	X	X	yidC	Membrane protein insertase YidC	Protein homeostasis	Homeostasis	K03217	YidC/Oxa1 family membrane protein insertase	COG0706	Membrane protein insertase Oxa1/YidC/SpoIIIJ (YidC) (PDB:3WO6)	PF14849.9	YidC periplasmic domain
-	X	X	X	X	X	X	X	X	X	X	X	mnmE	tRNA uridine-5-carboxymethylaminomethyl(34) synthesis GTPase MnmE	Translation	Information processing	K03650	tRNA modification GTPase [EC:3.6.-.-]	COG0486	tRNA U34 5-carboxymethylaminomethyl modifying GTPase MnmE/TrmE (MnmE)	PF10396.12	GTP-binding protein TrmE N-terminus
-	X	X	X	X	X	X	X	X	X	X	X	mnmG	tRNA uridine-5-carboxymethylaminomethyl(34) synthesis enzyme MnmG	Translation	Information processing	K03495	tRNA uridine 5-carboxymethylaminomethyl modification enzyme	COG0445	tRNA U34 5-carboxymethylaminomethyl modifying enzyme MnmG/GidA (MnmG) (PDB:2ZXH)	PF01134.25	Glucose inhibited division protein A
X	X	X	X	X	X	X	X	X	X	X	X	atpB	F0F1 ATP synthase subunit A	Complex V	Respiration	K02108	F-type H+-transporting ATPase subunit a	COG0356	FoF1-type ATP synthase, membrane subunit a (AtpB) (PUBMED:22931285)	PF00119.23	ATP synthase A chain
X	X	X	X	X	X	X	X	X	X	X	X	atpE	F0F1 ATP synthase subunit C	Complex V	Respiration	K02110	F-type H+-transporting ATPase subunit c	COG0636	FoF1-type ATP synthase, membrane subunit c/Archaeal/vacuolar-type H+-ATPase, subunit K (AtpE) (PDB:1C17)	PF00137.24	ATP synthase subunit C
X	X	X	X	X	X	X	X	X	X	X	-	atpF	F0F1 ATP synthase subunit C	Complex V	Respiration	K02109	F-type H+-transporting ATPase subunit b	COG0711	FoF1-type ATP synthase, membrane subunit b or b' (AtpF) (PDB:1B9U)	PF00430.21	ATP synthase B/B' CF(0)
X	X	X	X	X	X	X	X	X	X	X	X	atpH	F0F1 ATP synthase subunit delta	Complex V	Respiration	K02113	F-type H+-transporting ATPase subunit delta	COG0712	FoF1-type ATP synthase, delta subunit (AtpH) (PDB:1ABV)	PF00213.21	ATP synthase delta (OSCP) subunit
X	X	X	X	X	X	X	X	X	X	X	X	atpA	F0F1 ATP synthase subunit alpha	Complex V	Respiration	K02111	F-type H+/Na+-transporting ATPase subunit alpha [EC:7.1.2.2 7.2.2.1]	COG0056	FoF1-type ATP synthase, alpha subunit (AtpA) (PDB:3OAA)	PF00006.28	ATP synthase alpha/beta family, nucleotide-binding domain
X	X	X	X	X	X	X	X	X	X	X	X	atpG	F0F1 ATP synthase subunit gamma	Complex V	Respiration	K02115	F-type H+-transporting ATPase subunit gamma	COG0224	FoF1-type ATP synthase, gamma subunit (AtpG) (PDB:3OAA) (PUBMED:15326535)	PF00231.22	ATP synthase
X	X	X	X	X	X	X	X	X	X	X	X	atpD	F0F1 ATP synthase subunit beta	Complex V	Respiration	K02112	F-type H+/Na+-transporting ATPase subunit beta [EC:7.1.2.2 7.2.2.1]	COG0055	FoF1-type ATP synthase, beta subunit (AtpD) (PDB:3OAA)	PF00006.28	ATP synthase alpha/beta family, nucleotide-binding domain
X	X	X	X	X	X	X	X	X	X	X	X	atpC	F0F1 ATP synthase subunit epsilon	Complex V	Respiration	K02114	F-type H+-transporting ATPase subunit epsilon	COG0355	FoF1-type ATP synthase, epsilon subunit (AtpC) (PDB:3OAA) (PUBMED:29149348;30304218)	PF02823.19	ATP synthase, Delta/Epsilon chain, beta-sandwich domain
X	X	X	X	X	-	X	X	X	-	X	-	ffh	Signal recognition particle protein	Protein homeostasis	Homeostasis	K03106	signal recognition particle subunit SRP54 [EC:3.6.5.4]	COG0541	Signal recognition particle GTPase (Ffh) (PDB:2V3C)	PF00448.25	SRP54-type protein, GTPase domain
X	X	X	X	X	X	X	X	X	X	X	-		Porin, phosphate selective	Unclear!		K07221	phosphate-selective porin OprO and OprP	COG3746	Phosphate-selective porin (OprP) (PDB:2O4V)	PF07396.14	Phosphate-selective porin O and P
X	X	X	X	X	X	X	X	X	X	X	X	cytc4	Cytochrome c4	Denitrification	Respiration	K17230	cytochrome subunit of sulfide dehydrogenase	COG2863	Cytochrome c553 (CytC553) (PDB:6Q2U)	PF00034.24	Cytochrome c
X	X	X	X	X	X	X	X	X	X	X	X	narK	NarK family nitrate/nitrite MFS transporter	Transporter	Respiration	K02575	MFS transporter, NNP family, nitrate/nitrite transporter	COG2223	Nitrate/nitrite transporter NarK (NarK) (PDB:4JR9)	PF07690.19	Major Facilitator Superfamily
X	X	X	X	X	X	X	X	X	X	X	X	narG	Nitrate reductase subunit alpha	Denitrification	Respiration	K00370	nitrate reductase / nitrite oxidoreductase, alpha subunit [EC:1.7.5.1 1.7.99.-]	COG5013	Nitrate reductase alpha subunit (NarG) (PDB:1Q16)	PF00384.25	Molybdopterin oxidoreductase
X	X	X	X	X	X	X	X	X	X	X	X	narH	Nitrate reductase subunit beta	Denitrification	Respiration	K00371	nitrate reductase / nitrite oxidoreductase, beta subunit [EC:1.7.5.1 1.7.99.-]	COG1140	Nitrate reductase beta subunit (NarY) (PDB:1Y4Z)	PF13247.9	4Fe-4S dicluster domain
-	X	X	X	X	X	X	X	X	X	X	X	narJ	Nitrate reductase molybdenum cofactor assembly chaperone	Denitrification	Respiration	K00373	nitrate reductase molybdenum cofactor assembly chaperone NarJ/NarW	COG2180	Nitrate reductase assembly protein NarJ, required for insertion of molybdenum cofactor (NarJ)	PF02613.18	Nitrate reductase delta subunit
X	X	X	X	X	X	X	X	X	X	X	X	narI	respiratory nitrate reductase subunit gamma	Denitrification	Respiration	K00374	nitrate reductase gamma subunit [EC:1.7.5.1 1.7.99.-]	COG2181	Nitrate reductase gamma subunit (NarI) (PDB:1Y5L)	PF02665.17	Nitrate reductase gamma subunit
X	X	X	X	X	X	X	X	X	X	X	X	narT	NarK/NasA family nitrate transporter	Transporter	Respiration	K02575	MFS transporter, NNP family, nitrate/nitrite transporter	COG2223	Nitrate/nitrite transporter NarK (NarK) (PDB:4JR9)	PF07690.19	Major Facilitator Superfamily
X	X	X	X	X	X	X	X	X	X	X	X	moaA	GTP 3',8-cyclase	MoCo biosynthesis	Biosynthesis	K03639	GTP 3',8-cyclase [EC:4.1.99.22]	COG2896	GTP 3',8-cyclase (molybdenum cofactor biosynthesis protein MoaA) (MoaA) (PDB:1TV7)	PF06463.16	Molybdenum Cofactor Synthesis C
X	X	X	X	X	X	X	X	X	X	X	X	moaC/moaB	bifunctional molybdenum cofactor biosynthesis protein MoaC/MoaB	MoCo biosynthesis	Biosynthesis	K03637	cyclic pyranopterin monophosphate synthase [EC:4.6.1.17]	COG0315	Molybdenum cofactor biosynthesis enzyme MoaC (MoaC) (PDB:1EKR) (PUBMED:32239579)	PF01967.24	MoaC family
X	X	X	X	X	X	X	X	X	X	X	X	moeA	Molybdopterin molybdenumtransferase	MoCo biosynthesis	Biosynthesis	K03750	molybdopterin molybdotransferase [EC:2.10.1.1]	COG0303	Molybdopterin Mo-transferase (molybdopterin biosynthesis) (MoeA) (PDB:2NQU) (PUBMED:18801996;32239579)	PF03453.20	MoeA N-terminal region (domain I and II)
X	X	X	-	X	-	-	X	X	-	X	-	moaD	molybdopterin converting factor subunit 1	MoCo biosynthesis	Biosynthesis	K03636	sulfur-carrier protein			PF02597.23	ThiS family
X	-	X	X	X	X	X	-	X	X	X	X	moaE	molybdenum cofactor biosynthesis protein	MoCo biosynthesis	Biosynthesis	K03635	molybdopterin synthase catalytic subunit [EC:2.8.1.12]	COG0314	Molybdopterin synthase catalytic subunit MoaE (MoaE) (PDB:1FM0) (PUBMED:32239579)	PF02391.20	MoaE protein
-	X	X	-	-	-	-	-	X	-	-	-	mobA	Molybdenum cofactor guanylyltransferase	MoCo biosynthesis	Biosynthesis	K03752	molybdenum cofactor guanylyltransferase [EC:2.7.7.77]	COG0746	Molybdopterin-guanine dinucleotide biosynthesis protein A (MobA) (PDB:1E5K) (PUBMED:32239579)	PF12804.10	MobA-like NTP transferase domain
X	X	X	X	X	X	X	X	X	X	X	-	hppA	sodium-translocating pyrophosphatase	Transporter		K15987	K(+)-stimulated pyrophosphate-energized sodium pump [EC:7.1.3.2]	COG3808	Na+ or H+-translocating membrane pyrophosphatase (OVP1) (PDB:4A01) (PUBMED:11342551)	PF03030.19	Inorganic H+ pyrophosphatase
X	X	X	X	X	X	X	X	X	X	X	X	miaA	tRNA (adenosine(37)-N6)-dimethylallyltransferase	Translation	Information processing	K00791	tRNA dimethylallyltransferase [EC:2.5.1.75]	COG0324	tRNA A37 N6-isopentenylltransferase MiaA (MiaA) (PDB:2ZM5)	PF01715.20	IPP transferase
X	X	X	X	X	X	X	X	X	X	X	X	hflK	Modulator of FtsH protease HflK	Protein homeostasis	Homeostasis	K04088	modulator of FtsH protease HflK	COG0330	Regulator of protease activity HflC, stomatin/prohibitin superfamily (HflC)	PF01145.28	SPFH domain / Band 7 family
X	X	X	X	X	X	X	X	X	X	X	-	hflC	Modulator of FtsH protease HflC	Protein homeostasis	Homeostasis	K04087	modulator of FtsH protease HflC	COG0330	Regulator of protease activity HflC, stomatin/prohibitin superfamily (HflC)	PF01145.28	SPFH domain / Band 7 family
X	X	X	X	X	X	X	X	X	X	X	X	efp	Elongation factor P	Translation	Information processing	K02356	elongation factor P	COG0231	Translation elongation factor P (EF-P)/translation initiation factor 5A (eIF-5A) (Efp) (PDB:1UEB)	PF08207.15	Elongation factor P (EF-P) KOW-like domain
X	X	X	X	X	X	X	X	X	X	X	X	tsaE	tRNA (adenosine(37)-N6)-threonylcarbamoyltransferase complex ATPase subunit type 1 TsaE	Translation	Information processing	K06925	tRNA threonylcarbamoyladenosine biosynthesis protein TsaE	COG0802	tRNA A37 threonylcarbamoyladenosine biosynthesis protein TsaE (TsaE) (PDB:1FL9)	PF02367.20	Threonylcarbamoyl adenosine biosynthesis protein TsaE
X	X	X	X	X	X	X	X	X	X	X	X	apbC	Iron-sulfur cluster carrier protein			K03593	ATP-binding protein involved in chromosome partitioning	COG0489	Fe-S cluster carrier ATPase, Mrp/ApbC/NBP35 family (Mrp) (PDB:2PH1) (PUBMED:18616280;19114487;31709520)	PF10609.12	NUBPL iron-transfer P-loop NTPase
X	X	X	X	X	X	X	X	X	X	X	-	truB	tRNA pseudouridine synthase B	Translation	Information processing	K03177	tRNA pseudouridine55 synthase [EC:5.4.99.25]	COG0130	tRNA U55 pseudouridine synthase TruB, may also work on U342 of tmRNA (TruB) (PDB:1K8W)	PF01509.21	TruB family pseudouridylate synthase (N terminal domain)
X	X	X	X	X	-	X	X	X	X	-	-	rbfA	Ribosome-binding factor A	Translation	Information processing	K02834	ribosome-binding factor A	COG0858	Ribosome-binding factor RbfA (RbfA) (PDB:1JOS)	PF02033.21	Ribosome-binding factor A
X	X	X	X	X	X	X	X	X	X	X	-	rsmI	16S rRNA (cytidine1402-2'-O)-methyltransferase [EC:2.1.1.198]			K07056	16S rRNA (cytidine1402-2'-O)-methyltransferase [EC:2.1.1.198]	COG0313	16S rRNA C1402 (ribose-2'-O) methylase RsmI (RsmI) (PDB:3KWP)	PF00573.25	Ribosomal protein L4/L1 family
-	X	X	-	-	-	-	-	X	-	X	-					K03926	periplasmic divalent cation tolerance protein	COG1324	Divalent cation tolerance protein CutA (CutA1) (PDB:1NAQ)	PF03091.18	CutA1 divalent ion tolerance protein
X	X	X	X	X	X	X	X	X	X	X	X	groS	co-chaperone GroES	Protein homeostasis	Homeostasis	K04078	chaperonin GroES	COG0234	Co-chaperonin GroES (HSP10) (GroES)	PF00166.24	Chaperonin 10 Kd subunit
X	X	X	X	X	X	X	X	X	X	X	X	groL	co-chaperone GroEL	Protein homeostasis	Homeostasis	K04077	chaperonin GroEL	COG0459	Chaperonin GroEL (HSP60 family) (GroEL) (PDB:1AON)	PF00118.27	TCP-1/cpn60 chaperonin family
X	X	X	X	X	X	X	X	X	X	X	X	der	GTPase Der	Translation	Information processing	K03977	GTPase	COG1160	Double Era-like domain GTPase Der (Der) (PDB:1MKY)	PF01926.26	50S ribosome-binding GTPase
-	X	X	-	-	-	-	-	X	-	-	-	bamD	Outer membrane protein assembly factor BamD	Cell envelope	Homeostasis	K05807	outer membrane protein assembly factor BamD	COG4105	Outer membrane protein assembly factor BamD, BamD/ComL family (BamD) (PDB:2YHC)	PF13525.9	Outer membrane lipoprotein
-	X	X	-	-	-	-	X	X	-	X	X	bamB	Outer membrane protein assembly factor BamB	Cell envelope	Homeostasis			COG1520	Outer membrane protein assembly factor BamB, contains PQQ-like beta-propeller repeat (PQQ) (PDB:6TJG)	PF13360.9	PQQ-like domain
-	X	-	-	-	-	-	-	-	-	X	-		unknown	Unknown	Other					PF09976.12	Tetratricopeptide repeat-like domain
-	X	-	X	X	X	X	X	X	X	-	X	hisS	Histidine--tRNA ligase	tRNA ligase	Information processing	K01892	histidyl-tRNA synthetase [EC:6.1.1.21]	COG0124	Histidyl-tRNA synthetase (HisS) (PDB:1KMM)	PF13393.9	Histidyl-tRNA synthetase
-	X	X	X	X	X	X	X	X	X	X	X	ndk	Nucleoside diphosphate kinase	Homeostasis	Homeostasis	K00940	nucleoside-diphosphate kinase [EC:2.7.4.6]	COG0105	Nucleoside diphosphate kinase (Ndk) (PDB:1B4S)	PF00334.22	Nucleoside diphosphate kinase
-	X	X	X	X	X	X	X	X	X	X	X	secF	Protein translocase subunit SecF	Protein homeostasis	Homeostasis	K03074	preprotein translocase subunit SecF	COG0341	Preprotein translocase subunit SecF (SecF) (PDB:2FYH) (PUBMED:28830929)	PF02355.19	Protein export membrane protein
X	X	X	X	X	X	X	X	X	X	X	X	secD	Protein translocase subunit SecD	Protein homeostasis	Homeostasis	K03072	preprotein translocase subunit SecD	COG0342	Preprotein translocase subunit SecD (SecD) (PDB:3AQP) (PUBMED:26100040)	PF02355.19	Protein export membrane protein
X	X	X	X	X	X	X	X	X	X	X	X	yajC	preprotein translocase subunit YajC	Protein homeostasis	Homeostasis	K03210	preprotein translocase subunit YajC	COG1862	Protein translocase subunit YajC (YajC)	PF02699.18	Preprotein translocase subunit
X	X	X	X	X	X	X	X	X	X	X	-	ung	Uracil-DNA glycosylase	Replication	Information processing	K03648	uracil-DNA glycosylase [EC:3.2.2.27]	COG0692	Uracil-DNA glycosylase (Ung) (PDB:1AKZ) (PUBMED:16237021)	PF03167.22	Uracil DNA glycosylase superfamily
X	X	X	X	X	X	X	X	X	X	X	X	prfA	Peptide chain release factor RF1	Translation	Information processing	K02835	peptide chain release factor 1	COG0216	Protein chain release factor RF1 (PrfA) (PDB:1RQ0)	PF03462.21	PCRF domain
X	X	X	X	X	X	X	X	X	-	X	-		zinc ribbon domain-containing protein	Unknown	Other			COG2331	Predicted nucleic acid-binding protein, contains Zn-ribbon domain	PF09723.13	Zinc ribbon domain
X	X	X	-	-	X	X	X	X	X	-	X	prmC	Peptide chain release factor N(5)-glutamine methyltransferase	Translation	Information processing			COG2890	Methylase of polypeptide chain release factors (HemK) (PDB:1NV8)	PF05175.17	Methyltransferase small domain
X	X	X	X	X	X	X	X	X	X	X	X	infB	Translation initiation factor IF-2	Translation	Information processing	K02519	translation initiation factor IF-2	COG0532	Translation initiation factor IF-2, a GTPase (InfB) (PDB:5ME0)	PF00009.30	Elongation factor Tu GTP binding domain
X	X	X	X	X	X	X	X	X	X	X	X	nusA	Transcription termination/antitermination protein NusA	Transcription	Information processing	K02600	transcription termination/antitermination protein NusA	COG0195	Transcription antitermination factor NusA, contains S1 and KH domains (NusA) (PDB:1HH2)	PF08529.14	NusA N-terminal domain
X	X	X	X	X	X	X	X	X	X	X	X	nhaP	sodium:proton antiporter	Transporter		K03316	monovalent cation:H+ antiporter, CPA1 family	COG0025	NhaP-type Na+/H+ or K+/H+ antiporter (NhaP) (PDB:4CZB)	PF00999.24	Sodium/hydrogen exchanger family
X	X	X	X	X	X	X	X	X	X	X	X	gadC	amino acid permease	Transporter		K20265	glutamate:GABA antiporter	COG0531	Serine transporter YbeC, amino acid:H+ symporter family (PotE) (PDB:3LRB)	PF13520.9	Amino acid permease
X	X	X	X	X	X	X	X	X	X	X	X	valS	Valine--tRNA ligase	tRNA ligase	Information processing	K01873	valyl-tRNA synthetase [EC:6.1.1.9]	COG0525	Valyl-tRNA synthetase (ValS) (PDB:1GAX)	PF00133.25	tRNA synthetases class I (I, L, M and V)
X	X	X	X	X	X	X	X	X	X	-	X	adk	adenylate kinase	Homeostasis	Homeostasis	K00939	adenylate kinase [EC:2.7.4.3]	COG0563	Adenylate kinase or related kinase (Adk) (PDB:1AK2)	PF00406.25	Adenylate kinase
X	X	X	X	X	X	X	X	X	X	-	X	rpsL	30S ribosomal protein S12	30S ribosomal proteins	Information processing	K02950	small subunit ribosomal protein S12	COG0048	Ribosomal protein S12 (RpsL) (PDB:4V4H)	PF00164.28	Ribosomal protein S12/S23
X	X	X	X	X	X	X	X	X	X	-	X	rpsG	30S ribosomal protein S7	30S ribosomal proteins	Information processing	K02992	small subunit ribosomal protein S7	COG0049	Ribosomal protein S7 (RpsG) (PDB:4V4H)	PF00177.24	Ribosomal protein S7p/S5e
X	X	X	X	X	X	X	X	X	X	-	X	fusA	Elongation factor G	Translation	Information processing	K02355	elongation factor G	COG0480	Translation elongation factor EF-G, a GTPase (FusA) (PDB:1DAR)	PF00009.30	Elongation factor Tu GTP binding domain
X	X	X	X	X	X	X	X	X	X	-	X	rpsJ	30S ribosomal protein S10	30S ribosomal proteins	Information processing	K02946	small subunit ribosomal protein S10	COG0051	Ribosomal protein S10 (RpsJ) (PDB:4V4H)	PF00338.25	Ribosomal protein S10p/S20e
X	X	X	X	X	X	X	X	X	X	-	X	rplC	50S ribosomal protein L3	50S ribosomal proteins	Information processing	K02906	large subunit ribosomal protein L3	COG0087	Ribosomal protein L3 (RplC) (PDB:1VS6)	PF00297.25	Ribosomal protein L3
-	X	X	X	X	X	X	X	X	X	-	X	rplD	50S ribosomal protein L4	50S ribosomal proteins	Information processing	K02926	large subunit ribosomal protein L4	COG0088	Ribosomal protein L4 (RplD) (PDB:1VS6)	PF00573.25	Ribosomal protein L4/L1 family
-	X	X	X	X	X	X	X	X	X	-	X	rplW	50S ribosomal protein L23	50S ribosomal proteins	Information processing	K02892	large subunit ribosomal protein L23	COG0089	Ribosomal protein L23 (RplW) (PDB:1VS6)	PF00276.23	Ribosomal protein L23
-	X	X	X	X	X	X	X	X	X	-	X	rplB	50S ribosomal protein L2	50S ribosomal proteins	Information processing	K02886	large subunit ribosomal protein L2	COG0090	Ribosomal protein L2 (RplB) (PDB:1VS6)	PF03947.21	Ribosomal Proteins L2, C-terminal domain
-	X	X	X	X	X	X	X	X	X	-	X	rpsS	30S ribosomal protein S19	30S ribosomal proteins	Information processing	K02965	small subunit ribosomal protein S19	COG0185	Ribosomal protein S19 (RpsS) (PDB:4V4H)	PF00203.24	Ribosomal protein S19
-	X	X	X	X	X	X	X	X	X	-	X	rplV	50S ribosomal protein L22	50S ribosomal proteins	Information processing	K02890	large subunit ribosomal protein L22	COG0091	Ribosomal protein L22 (RplV) (PDB:1VS6)	PF00237.22	Ribosomal protein L22p/L17e
X	X	X	X	X	X	X	X	X	X	-	X	rpsC	30S ribosomal protein S3	30S ribosomal proteins	Information processing	K02982	small subunit ribosomal protein S3	COG0092	Ribosomal protein S3 (RpsC) (PDB:1VS6)	PF00189.23	Ribosomal protein S3, C-terminal domain
X	X	X	X	X	X	X	X	X	X	-	X	rplP	50S ribosomal protein L16	50S ribosomal proteins	Information processing	K02878	large subunit ribosomal protein L16	COG0197	Ribosomal protein L16/L10AE (RplP) (PDB:1WKI)	PF00252.21	Ribosomal protein L16p/L10e
X	X	X	X	X	X	X	X	X	X	-	X	rpmC	50S ribosomal protein L29	50S ribosomal proteins	Information processing	K02904	large subunit ribosomal protein L29	COG0255	Ribosomal protein L29 (RpmC) (PDB:1VS6)	PF00831.26	Ribosomal L29 protein
X	X	X	X	X	X	X	X	X	X	-	-	rpsQ	30S ribosomal protein S17	30S ribosomal proteins	Information processing	K02961	small subunit ribosomal protein S17	COG0186	Ribosomal protein S17 (RpsQ) (PDB:4V4H)	PF00366.23	Ribosomal protein S17
X	X	X	X	X	X	X	X	X	X	-	X	rplN	50S ribosomal protein L14	50S ribosomal proteins	Information processing	K02874	large subunit ribosomal protein L14	COG0093	Ribosomal protein L14 (RplN) (PDB:4V4H)	PF00238.22	Ribosomal protein L14p/L23e
X	X	X	X	X	X	X	X	X	X	-	-	rplX	50S ribosomal protein L24	50S ribosomal proteins	Information processing	K02895	large subunit ribosomal protein L24	COG0198	Ribosomal protein L24 (RplX) (PDB:1VS6)	PF17136.7	Ribosomal proteins 50S L24/mitochondrial 39S L24
X	X	X	X	X	X	X	X	X	X	-	X	rplE	50S ribosomal protein L5	50S ribosomal proteins	Information processing	K02931	large subunit ribosomal protein L5	COG0094	Ribosomal protein L5 (RplE) (PDB:1VS6)	PF00673.24	ribosomal L5P family C-terminus
X	X	X	X	X	X	X	X	X	X	-	X	rpsN	30S ribosomal protein S14	30S ribosomal proteins	Information processing	K02954	small subunit ribosomal protein S14	COG0199	Ribosomal protein S14 (RpsN) (PDB:4V4H)	PF00253.24	Ribosomal protein S14p/S29e
X	X	X	X	X	X	X	X	X	X	-	X	rpsH	30S ribosomal protein S8	30S ribosomal proteins	Information processing	K02994	small subunit ribosomal protein S8	COG0096	Ribosomal protein S8 (RpsH) (PDB:4V4H)	PF00410.22	Ribosomal protein S8
X	X	X	X	X	X	X	X	X	X	-	X	rplF	50S ribosomal protein L6	50S ribosomal proteins	Information processing	K02933	large subunit ribosomal protein L6	COG0097	Ribosomal protein L6P/L9E (RplF) (PDB:1VS6)	PF00347.26	Ribosomal protein L6
X	X	X	X	X	X	X	X	X	X	-	X	rplR	50S ribosomal protein L18	50S ribosomal proteins	Information processing	K02881	large subunit ribosomal protein L18	COG0256	Ribosomal protein L18 (RplR) (PDB:1VS6)	PF00861.25	Ribosomal L18 of archaea, bacteria, mitoch. and chloroplast
X	X	X	X	X	X	X	X	X	X	-	X	rpsE	30S ribosomal protein S5	30S ribosomal proteins	Information processing	K02988	small subunit ribosomal protein S5	COG0098	Ribosomal protein S5 (RpsE) (PDB:4V4H)	PF00333.23	Ribosomal protein S5, N-terminal domain
X	X	X	-	-	X	-	-	X	X	-	X	rplO	50S ribosomal protein L15	50S ribosomal proteins	Information processing	K02876	large subunit ribosomal protein L15	COG0200	Ribosomal protein L15 (RplO) (PDB:1VS6)	PF00828.22	Ribosomal proteins 50S-L15, 50S-L18e, 60S-L27A
X	X	X	X	X	X	X	X	X	X	-	X	sspA	Stringent starvation protein A	Transcription	Information processing	K03599	stringent starvation protein A	COG0625	Glutathione S-transferase (GstA) (PDB:1A0F)	PF02798.23	Glutathione S-transferase, N-terminal domain
X	X	X	X	X	X	X	X	X	X	-	X	qcrC	cytochrome c1	Complex III	Respiration	K00413	ubiquinol-cytochrome c reductase cytochrome c1 subunit	COG2857	Cytochrome c1 (CYT1)	PF02167.18	Cytochrome C1 family
X	X	X	X	X	X	X	X	X	X	-	X	qcrB	cytochrome bc complex cytochrome b subunit	Complex III	Respiration	K00412	ubiquinol-cytochrome c reductase cytochrome b subunit	COG1290	Cytochrome b subunit of the bc complex (QcrB/PetB) (PDB:1VF5)	PF00033.22	Cytochrome b/b6/petB
X	X	X	X	X	X	X	X	X	X	-	X	qcrA	Ubiquinol-cytochrome c reductase iron-sulfur subunit	Complex III	Respiration	K00411	ubiquinol-cytochrome c reductase iron-sulfur subunit [EC:7.1.1.8]	COG0723	Rieske Fe-S protein (QcrA/PetC) (PDB:5CXM) (PUBMED:27663073)	PF00355.29	Rieske [2Fe-2S] domain
X	X	X	X	X	X	X	X	X	X	-	X	rpsI	30S ribosomal protein S9	30S ribosomal proteins	Information processing	K02996	small subunit ribosomal protein S9	COG0103	Ribosomal protein S9 (RpsI) (PDB:4V4H)	PF00380.22	Ribosomal protein S9/S16
X	X	X	X	-	X	X	X	X	X	-	X	rplM	50S ribosomal protein L13	50S ribosomal proteins	Information processing	K02871	large subunit ribosomal protein L13	COG0102	Ribosomal protein L13 (RplM) (PDB:1VS6)	PF00572.21	Ribosomal protein L13
X	X	X	X	X	X	X	X	X	X	-	X	infA	Translation initiation factor IF-1	Translation	Information processing	K02518	translation initiation factor IF-1	COG0361	Translation initiation factor IF-1 (InfA) (PDB:5FIM)	PF01176.22	Translation initiation factor 1A / IF-1
X	X	X	X	X	-	X	X	X	-	-	-	ftsY	Signal recognition particle receptor FtsY	Protein homeostasis	Homeostasis	K03110	fused signal recognition particle receptor	COG0552	Signal recognition particle GTPase FtsY (FtsY) (PDB:4AK9)	PF00448.25	SRP54-type protein, GTPase domain
X	X	X	X	X	X	X	X	X	X	-	X	rsmD	16S rRNA (guanine(966)-N(2))-methyltransferase RsmD	Translation	Information processing	K08316	16S rRNA (guanine966-N2)-methyltransferase [EC:2.1.1.171]	COG0742	16S rRNA G966 N2-methylase RsmD (RsmD) (PDB:2IFT)	PF03602.18	Conserved hypothetical protein 95
X	X	X	X	X	X	X	X	X	X	X	X	cca	Multifunctional CCA protein					COG0617	tRNA nucleotidyltransferase/poly(A) polymerase (PcnB) (PDB:3WFR)	PF01743.23	Poly A polymerase head domain
X	X	X	X	X	X	X	X	X	X	X	X	cysS	Cysteine--tRNA ligase	tRNA ligase	Information processing	K01883	cysteinyl-tRNA synthetase [EC:6.1.1.16]	COG0215	Cysteinyl-tRNA synthetase (CysS) (PDB:1LI5)	PF01406.22	tRNA synthetases class I (C) catalytic domain
X	X	X	X	X	X	X	X	X	X	X	X	tatC	Sec-independent protein translocase protein TatC	Tat protein translocation	Homeostasis	K03118	sec-independent protein translocase protein TatC	COG0805	Twin-arginine protein secretion pathway component TatC (TatC) (PDB:4B4A)	PF00902.21	Sec-independent protein translocase protein (TatC)
X	X	X	X	X	X	X	X	X	X	X	X	tlcS	NTP/NDP exchange transporter	Transporter		K03301	ATP:ADP antiporter, AAA family	COG3202	ATP/ADP translocase (TlcC)	PF03219.17	TLC ATP/ADP transporter
X	X	X	X	X	X	X	X	X	X	X	X	secY	Protein translocase subunit SecY	Transporter	Homeostasis	K03076	preprotein translocase subunit SecY	COG0201	Preprotein translocase subunit SecY (SecY) (PDB:1RH5)	PF00344.23	SecY
X	X	X	X	X	X	X	X	X	X	X	-	rpmJ	50S ribosomal protein L36	50S ribosomal proteins	Information processing	K02919	large subunit ribosomal protein L36	COG0257	Ribosomal protein L36 (RpmJ) (PDB:1DFE) (PUBMED:21627333)	PF00444.21	Ribosomal protein L36
X	X	X	X	X	X	X	X	X	X	X	X	rpsM	30S ribosomal protein S13	30S ribosomal proteins	Information processing	K02952	small subunit ribosomal protein S13	COG0099	Ribosomal protein S13 (RpsM) (PDB:4V4H)	PF00416.25	Ribosomal protein S13/S18
X	X	X	X	X	X	X	X	X	X	X	X	rpsK	30S ribosomal protein S11	30S ribosomal proteins	Information processing	K02948	small subunit ribosomal protein S11	COG0100	Ribosomal protein S11 (RpsK) (PDB:4V4H)	PF00411.22	Ribosomal protein S11
X	X	X	X	X	X	X	X	X	X	X	X	rpsD	30S ribosomal protein S4	30S ribosomal proteins	Information processing	K02986	small subunit ribosomal protein S4	COG0522	Ribosomal protein S4 or related protein (RpsD) (PDB:4V4H)	PF00163.22	Ribosomal protein S4/S9 N-terminal domain
X	X	X	X	X	X	X	X	X	X	X	X	rpoA	DNA-directed RNA polymerase subunit alpha	Transcription	Information processing	K03040	DNA-directed RNA polymerase subunit alpha [EC:2.7.7.6]	COG0202	DNA-directed RNA polymerase, alpha subunit/40 kD subunit (RpoA) (PDB:4KN7)	PF03118.18	Bacterial RNA polymerase, alpha chain C terminal domain
X	X	X	X	X	X	X	X	X	X	X	X	rplQ	50S ribosomal protein L17	50S ribosomal proteins	Information processing	K02879	large subunit ribosomal protein L17	COG0203	Ribosomal protein L17 (RplQ) (PDB:1GD8)	PF01196.22	Ribosomal protein L17
X	X	X	X	X	X	X	X	X	X	X	X	tadA	tRNA-specific adenosine deaminase	Translation	Information processing	K11991	tRNA(adenine34) deaminase [EC:3.5.4.33]	COG0590	tRNA(Arg) A34 adenosine deaminase TadA (TadA) (PDB:2A8N)	PF14437.9	MafB19-like deaminase
X	X	X	X	X	X	X	X	X	X	X	X	nfuA	Fe/S biogenesis protein NfuA			K07400	Fe/S biogenesis protein NfuA	COG0316	Fe-S cluster assembly iron-binding protein IscA (IscA) (PDB:1R94)	PF01106.20	NifU-like domain
-	X	X	X	X	X	X	X	X	X	X	X	gltX	Glutamate--tRNA ligase	tRNA ligase	Information processing	K01885	glutamyl-tRNA synthetase [EC:6.1.1.17]	COG0008	Glutamyl- or glutaminyl-tRNA synthetase (GlnS) (PDB:1EUQ)	PF00749.24	tRNA synthetases class I (E and Q), catalytic domain
X	X	X	X	X	X	X	X	X	X	X	X	rpsA	30S ribosomal protein S1	30S ribosomal proteins	Information processing	K02945	small subunit ribosomal protein S1	COG0539	Ribosomal protein S1 (RpsA) (PDB:4NNH)	PF00575.26	S1 RNA binding domain
X	X	X	X	X	X	X	X	X	X	X	X	bolA	BolA family transcriptional regulator	Unclear				COG5007	Acid stress protein IbaG/YrbA, BolA-like family (IbaG) (PDB:1NY8) (PUBMED:22534295)	PF01722.21	BolA-like protein
X	X	X	X	X	X	X	X	X	X	X	X	mlaC	ABC transporter substrate-binding protein	Mla system	Homeostasis	K07323	phospholipid transport system substrate-binding protein	COG2854	Periplasmic subunit MlaC of the ABC-type intermembrane phospholipid transporter Mla (MlaC) (PDB:2QGU) (PUBMED:19383799)	PF05494.15	MlaC protein
X	X	X	X	X	X	X	X	X	X	X	X	mlaD	outer membrane lipid asymmetry maintenance protein MlaD	Mla system	Homeostasis	K02067	phospholipid/cholesterol/gamma-HCH transport system substrate-binding protein	COG1463	Periplasmic subunit MlaD of the ABC-type intermembrane phospholipid transporter Mla (MlaD) (PDB:5UW8)	PF02470.23	MlaD protein
X	X	X	X	X	X	X	X	X	X	X	X	mlaE	lipid asymmetry maintenance ABC transporter permease subunit MlaE	Mla system	Homeostasis	K02066	phospholipid/cholesterol/gamma-HCH transport system permease protein	COG0767	Permease subunit MlaE of the ABC-type intermembrane phospholipid transporter Mla (MlaE) (PDB:6IC4)	PF02405.19	Permease MlaE
X	X	X	X	X	X	X	X	X	X	X	X	mlaF	phospholipid ABC transporter ATP-binding protein MlaF	Mla system	Homeostasis	K02065	phospholipid/cholesterol/gamma-HCH transport system ATP-binding protein	COG1127	ATPase subunit MlaF of the ABC-type intermembrane phospholipid transporter Mla (MlaF) (PDB:6IC4)	PF00005.30	ABC transporter
X	X	X	X	X	X	X	X	X	X	X	X	folD	bifunctional methylenetetrahydrofolate dehydrogenase/methenyltetrahydrofolate cyclohydrolase FolD	Biosynthesis	Biosynthesis	K01491	methylenetetrahydrofolate dehydrogenase (NADP+) / methenyltetrahydrofolate cyclohydrolase [EC:1.5.1.5 3.5.4.9]	COG0190	5,10-methylene-tetrahydrofolate dehydrogenase/Methenyl tetrahydrofolate cyclohydrolase (FolD) (PDB:1A4I)	PF02882.22	Tetrahydrofolate dehydrogenase/cyclohydrolase, NAD(P)-binding domain
X	X	X	-	X	X	X	X	X	X	X	X	yebC	YebC/PmpR family DNA-binding transcriptional regulator	Transcription	Information processing	K18189	translational activator of cytochrome c oxidase 1	COG0217	Transcriptional and/or translational regulatory protein YebC/TACO1 (TACO1) (PDB:1KON)	PF01709.23	Transcriptional regulator
X	X	X	X	X	X	X	X	X	X	X	X	dnaJ	Chaperone protein DnaJ	Protein homeostasis	Homeostasis	K03686	molecular chaperone DnaJ	COG0484	DnaJ-class molecular chaperone with C-terminal Zn finger domain (DnaJ) (PDB:1BQ0)	PF01556.21	DnaJ C terminal domain
X	X	X	X	X	X	X	X	X	X	X	X	dnaK	Chaperone protein DnaK	Protein homeostasis	Homeostasis	K04043	molecular chaperone DnaK	COG0443	Molecular chaperone DnaK (HSP70) (DnaK) (PDB:3I33)	PF00012.23	Hsp70 protein
-	X	X	X	X	X	X	X	X	X	X	X	grpE	nucleotide exchange factor GrpE	Protein homeostasis	Homeostasis	K03687	molecular chaperone GrpE	COG0576	Molecular chaperone GrpE (heat shock protein HSP-70) (GrpE) (PDB:1DKG)	PF01025.22	GrpE
-	X	X	X	X	X	X	X	X	X	X	X	clpX	ATP-dependent Clp protease ATP-binding subunit ClpX	Protein homeostasis	Homeostasis	K03544	ATP-dependent Clp protease ATP-binding subunit ClpX	COG1219	ATP-dependent protease Clp, ATPase subunit ClpX (ClpX) (PDB:3HTE)	PF07724.17	AAA domain (Cdc48 subfamily)
-	X	X	X	-	X	X	X	X	X	X	X	clpP	ATP-dependent Clp endopeptidase proteolytic subunit ClpP	Protein homeostasis	Homeostasis	K01358	ATP-dependent Clp protease, protease subunit [EC:3.4.21.92]	COG0740	ATP-dependent protease ClpP, protease subunit (ClpP) (PDB:1TG6)	PF00574.26	Clp protease
-	-	-	-	-	-	-	-	-	-	X	-	mlaB	ABC-type transporter Mla maintaining outer membrane lipid asymmetry, MlaB component	Mla system	Homeostasis
-	X	X	X	-	-	X	X	X	-	X	-	tig	Trigger factor	Translation	Information processing	K03545	trigger factor	COG0544	FKBP-type peptidyl-prolyl cis-trans isomerase (trigger factor) (Tig) (PDB:5OWI)	PF05697.16	Bacterial trigger factor protein (TF)
-	X	X	X	X	X	X	X	X	-	X	-	pnp	Polyribonucleotide nucleotidyltransferase	Homeostasis	Homeostasis	K00962	polyribonucleotide nucleotidyltransferase [EC:2.7.7.8]	COG1185	Polyribonucleotide nucleotidyltransferase (polynucleotide phosphorylase) (Pnp) (PDB:1E3P)	PF01138.24	3' exoribonuclease family, domain 1
-	X	X	X	X	X	X	X	X	X	X	X	rpsO	30S ribosomal protein S15	30S ribosomal proteins	Information processing	K02956	small subunit ribosomal protein S15	COG0184	Ribosomal protein S15P/S13E (RpsO) (PDB:4V4H)	PF00312.25	Ribosomal protein S15
-	X	X	X	X	X	X	X	X	X	X	X		DMT family transporter	Transporter				COG0697	Permease of the drug/metabolite transporter (DMT) superfamily (RhaT) (PDB:5I20)	PF00892.23	EamA-like transporter family
-	X	X	X	X	X	X	X	X	X	X	X	rsfS	Ribosomal silencing factor RsfS	Protein homeostasis	Information processing	K09710	ribosome-associated protein	COG0799	Ribosomal silencing factor RsfS, regulates association of 30S and 50S subunits (RsfS) (PDB:6SJ6)	PF02410.18	Ribosomal silencing factor during starvation
-	X	X	X	X	X	X	X	X	X	X	X	leuS	Leucine--tRNA ligase	tRNA ligase	Information processing	K01869	leucyl-tRNA synthetase [EC:6.1.1.4]	COG0495	Leucyl-tRNA synthetase (LeuS) (PDB:6LPF)	PF00133.25	tRNA synthetases class I (I, L, M and V)
-	X	-	X	X	-	X	X	X	-	X	-					K00677	UDP-N-acetylglucosamine acyltransferase [EC:2.3.1.129]	COG1043	Acyl-[acyl carrier protein]--UDP-N-acetylglucosamine O-acyltransferase (LpxA) (PDB:1J2Z)	PF13720.9	Udp N-acetylglucosamine O-acyltransferase; Domain 2
-	X	X	X	X	X	X	X	X	X	X	X	mnmA	tRNA 2-thiouridine(34) synthase MnmA	Translation	Information processing	K00566	tRNA-uridine 2-sulfurtransferase [EC:2.8.1.13]	COG0482	tRNA U34 2-thiouridine synthase MnmA/TrmU, contains the PP-loop ATPase domain (MnmA) (PDB:2HMA) (PUBMED:25825430)	PF03054.19	tRNA methyl transferase HUP domain
-	X	X	X	X	X	X	X	X	X	-	X	tilS	tRNA(Ile)-lysidine synthase	tRNA ligase	Information processing	K04075	tRNA(Ile)-lysidine synthase [EC:6.3.4.19]	COG0037	tRNA(Ile)-lysidine synthase TilS/MesJ (TilS) (PDB:1NI5) (PUBMED:21435031)	PF01171.23	PP-loop family
-	X	X	X	X	X	X	X	X	X	X	X	thrS	Threonine--tRNA ligase	tRNA ligase	Information processing	K01868	threonyl-tRNA synthetase [EC:6.1.1.3]	COG0441	Threonyl-tRNA synthetase (ThrS) (PDB:1NYQ)	PF00587.28	tRNA synthetase class II core domain (G, H, P, S and T)
-	X	X	X	X	X	X	X	X	X	X	X	infC	Translation initiation factor IF-3	Translation	Information processing	K02520	translation initiation factor IF-3	COG0290	Translation initiation factor IF-3 (InfC) (PDB:2IFE)	PF00707.25	Translation initiation factor IF-3, C-terminal domain
-	X	X	X	X	X	X	X	X	X	X	X	rpmI	50S ribosomal protein L35	50S ribosomal proteins	Information processing	K02916	large subunit ribosomal protein L35	COG0291	Ribosomal protein L35 (RpmI) (PDB:1VS6) (PUBMED:28373563)	PF01632.22	Ribosomal protein L35
-	X	X	X	X	X	X	X	X	X	X	X	rplT	50S ribosomal protein L20	50S ribosomal proteins	Information processing	K02887	large subunit ribosomal protein L20	COG0292	Ribosomal protein L20 (RplT) (PDB:1VS6) (PUBMED:30270044)	PF00453.21	Ribosomal protein L20
X	X	X	X	X	X	X	X	X	X	X	X	pheS	Phenylalanine--tRNA ligase alpha subunit	tRNA ligase	Information processing	K01889	phenylalanyl-tRNA synthetase alpha chain [EC:6.1.1.20]	COG0016	Phenylalanyl-tRNA synthetase alpha subunit (PheS) (PDB:3L4G)	PF01409.23	tRNA synthetases class II core domain (F)
X	X	X	X	X	X	X	X	X	X	X	X	pheT	Phenylalanine--tRNA ligase beta subunit	tRNA ligase	Information processing	K01890	phenylalanyl-tRNA synthetase beta chain [EC:6.1.1.20]	COG0072	Phenylalanyl-tRNA synthetase beta subunit (PheT) (PDB:3L4G)	PF17759.4	Phenylalanyl tRNA synthetase beta chain CLM domain
X	X	X	X	X	X	X	X	X	X	X	X	rne	Ribonuclease E	Translation	Information processing	K08300	ribonuclease E [EC:3.1.26.12]	COG1530	Ribonuclease G or E (CafA) (PDB:1SLJ)	PF10150.12	Ribonuclease E/G family
-	X	X	X	X	X	X	X	X	X	-	X	tyrS	Tyrosine--tRNA ligase	tRNA ligase	Information processing	K01866	tyrosyl-tRNA synthetase [EC:6.1.1.1]	COG0162	Tyrosyl-tRNA synthetase (TyrS) (PDB:4OUD)	PF00579.28	tRNA synthetases class I (W and Y)
-	X	X	X	X	X	X	X	X	X	-	-	ybeY	rRNA maturation RNase YbeY	Translation	Information processing	K07042	probable rRNA maturation factor	COG0319	ssRNA-specific RNase YbeY, 16S rRNA maturation enzyme (YbeY) (PDB:1XM5) (PUBMED:17407324;23543739)	PF02130.20	Endoribonuclease YbeY
-	-	X	X	X	X	X	X	X	X	-	X	rpsT	30S ribosomal protein S20	30S ribosomal proteins	Information processing	K02968	small subunit ribosomal protein S20	COG0268	Ribosomal protein S20 (RpsT) (PDB:4V4H)	PF01649.21	Ribosomal protein S20
-	X	X	X	X	X	X	X	X	X	X	X	sdhB	Succinate dehydrogenase iron-sulfur subunit	Complex II	Respiration	K00240	succinate dehydrogenase / fumarate reductase, iron-sulfur subunit [EC:1.3.5.1 1.3.5.4]	COG0479	Succinate dehydrogenase/fumarate reductase, Fe-S protein subunit (SdhB/FrdB) (PDB:6LUM)	PF13085.9	2Fe-2S iron-sulfur cluster binding domain
X	X	X	X	X	X	X	X	X	X	X	X	sdhA	Succinate dehydrogenase flavoprotein subunit	Complex II	Respiration	K00239	succinate dehydrogenase / fumarate reductase, flavoprotein subunit [EC:1.3.5.1 1.3.5.4]	COG1053	Succinate dehydrogenase/fumarate reductase, flavoprotein subunit (SdhA) (PDB:1KF6)	PF00890.27	FAD binding domain
X	X	X	X	X	X	X	X	X	X	X	X	sdhD	Succinate dehydrogenase hydrophobic membrane anchor subunit	Complex II	Respiration	K00242	succinate dehydrogenase / fumarate reductase, membrane anchor subunit	COG2142	Succinate dehydrogenase, hydrophobic anchor subunit (SdhD) (PDB:2WS3)	PF01127.25	Succinate dehydrogenase/Fumarate reductase transmembrane subunit
X	X	X	X	X	X	X	X	X	X	X	X	sdhC	Succinate dehydrogenase cytochrome b556 subunit	Complex II	Respiration	K00241	succinate dehydrogenase / fumarate reductase, cytochrome b subunit	COG2009	Succinate dehydrogenase/fumarate reductase, cytochrome b subunit (SdhC) (PDB:2WU2) (PUBMED:18511537)	PF01127.25	Succinate dehydrogenase/Fumarate reductase transmembrane subunit
X	X	X	X	X	X	X	X	X	X	X	X	nirQ	CbbQ/NirQ/NorQ/GpvN family protein	Denitrification	Respiration	K04748	nitric oxide reductase NorQ protein	COG0714	MoxR-like ATPase (MoxR) (PDB:2R44)	PF07728.17	AAA domain (dynein-related subfamily)
X	X	X	X	X	X	X	X	X	X	X	X	norD	VWA domain-containing protein, norD superfamily	Denitrification	Respiration	K02448	nitric oxide reductase NorD protein	COG4548	Nitric oxide reductase activation protein (NorD)	PF13519.9	von Willebrand factor type A domain
X	X	X	X	X	X	X	X	X	X	X	X		SCO family protein / Cytochrome oxidase Cu insertion factor	Denitrification	Respiration	K07152	protein SCO1	COG1999	Cytochrome oxidase Cu insertion factor, SCO1/SenC/PrrC family (Sco1) (PDB:1ON4)	PF02630.17	SCO1/SenC
X	X	X	X	X	X	X	X	X	X	X	X	yfmG	formylglycine-generating enzyme family protein		Respiration			COG1262	Formylglycine-generating enzyme, required for sulfatase activity, contains SUMF1/FGE domain (YfmG) (PDB:2AFT)	PF03781.19	Sulfatase-modifying factor enzyme 1
X	X	X	X	X	X	X	X	X	X	X	X	nirK	Nitrite reductase, copper-containing	Denitrification	Respiration	K00368	nitrite reductase (NO-forming) [EC:1.7.2.1]	COG2132	Multicopper oxidase with three cupredoxin domains (includes cell division protein FtsP and spore coat protein CotA) (SufI) (PDB:2YXV)	PF07732.18	Multicopper oxidase
X	X	X	X	X	X	X	X	X	X	X	X	norB	Nitric-oxide reductase large subunit	Denitrification	Respiration	K04561	nitric oxide reductase subunit B [EC:1.7.2.5]	COG3256	Nitric oxide reductase large subunit (NorB) (PDB:3WFC)	PF00115.23	Cytochrome C and Quinol oxidase polypeptide I
X	-	X	-	-	-		-	-	-	-	-	tsaB	tRNA (adenosine(37)-N6)-threonylcarbamoyltransferase complex dimerization subunit type 1 TsaB	Translation	Information processing	K14742	tRNA threonylcarbamoyladenosine biosynthesis protein TsaB	COG1214	tRNA A37 threonylcarbamoyladenosine modification protein TsaB (TsaB) (PDB:1OKJ)	PF00814.28	tRNA N6-adenosine threonylcarbamoyltransferase
X	X	X	X	X	X	X	X	X	X	X	X	norC	Nitric oxide reductase, cytochrome c-containing subunit	Denitrification	Respiration	K02305	nitric oxide reductase subunit C	COG2857	Cytochrome c1 (CYT1)	PF00034.24	Cytochrome c
X	X	X	X	X	X	X	X	X	X	X	X	cytc5	cytochrome c5 family protein	Cytochrome c	Respiration			COG3245	Cytochrome c5 (CytC5) (PDB:1CC5)	PF13442.9	Cytochrome C oxidase, cbb3-type, subunit III
X	X	X	X	X	X	X	X	X	X	X	X	ahpC	Peroxiredoxin C	Unknown		K03386	peroxiredoxin 2/4 [EC:1.11.1.24]	COG0450	Alkyl hydroperoxide reductase subunit AhpC (peroxiredoxin) (AhpC) (PDB:2RII)	PF00578.24	AhpC/TSA family
X	X	X	X	X	X	X	X	X	X	X	X	hhoB	trypsin-like serine protease	Protein homeostasis	Homeostasis	K04771	serine protease Do [EC:3.4.21.107]	COG0265	Periplasmic serine protease, S1-C subfamily, contain C-terminal PDZ domain (DegQ) (PDB:2HGA) (PUBMED:29686141)	PF13365.9	Trypsin-like peptidase domain
X	X	X	X	X	X	X	X	X	X	X	X	tatA	Sec-independent protein translocase protein TatA	Protein homeostasis	Homeostasis	K03116	sec-independent protein translocase protein TatA	COG1826	Twin-arginine protein secretion pathway components TatA and TatB (TatA) (PDB:2L16)	PF02416.19	mttA/Hcf106 family
X	X	X	X	X	X	X	X	X	X	X	X	smpB	SsrA-binding protein			K03664	SsrA-binding protein	COG0691	tmRNA-binding protein (SmpB) (PDB:1J1H) (PUBMED:26251518)	PF01668.21	SmpB protein
X	X	X	X	X	X	X	X	X	X	X	X	rpmG	50S ribosomal protein L33	50S ribosomal proteins	Information processing	K02913	large subunit ribosomal protein L33	COG0267	Ribosomal protein L33 (RpmG) (PDB:1VS6)	PF00471.23	Ribosomal protein L33
X	X	X	X	X	X	X	X	X	X	X	X	rpmB	50S ribosomal protein L28	50S ribosomal proteins	Information processing	K02902	large subunit ribosomal protein L28	COG0227	Ribosomal protein L28 (RpmB) (PDB:2JZ6)	PF00830.22	Ribosomal L28 family
X	-	X	-	-	-	-	-	-	-	-	-	pth	aminoacyl-tRNA hydrolase	Translation	Information processing	K01056	peptidyl-tRNA hydrolase, PTH1 family [EC:3.1.1.29]	COG0193	Peptidyl-tRNA hydrolase (Pth) (PDB:1RYB) (PUBMED:11835511)	PF01195.22	Peptidyl-tRNA hydrolase
X	X	X	X	X	X	X	X	X	X	X	X	rplY	50S ribosomal protein L25/general stress protein Ctc	50S ribosomal proteins	Information processing	K02897	large subunit ribosomal protein L25	COG1825	Ribosomal protein L25 (general stress protein Ctc) (RplY) (PDB:1B75)	PF01386.22	Ribosomal L25p family
X	X	X	X	X	X	X	X	X	X	X	X	dnaQ	DNA polymerase III subunit epsilon	Replication	Information processing	K02342	DNA polymerase III subunit epsilon [EC:2.7.7.7]	COG0847	DNA polymerase III, epsilon subunit or related 3'-5' exonuclease (DnaQ) (PDB:1J53)	PF00929.27	Exonuclease
-	X	X	X	X	X	X	X	X	X	X	X	lepA	Elongation factor 4	Translation	Information processing	K03596	GTP-binding protein LepA	COG0481	Translation elongation factor EF-4, membrane-bound GTPase (LepA) (PDB:3DEG)	PF00009.30	Elongation factor Tu GTP binding domain
-	X	X	X	X	X	X	X	X	X	X	X	lepB	Signal peptidase I	Protein homeostasis	Homeostasis	K03100	signal peptidase I [EC:3.4.21.89]	COG0681	Signal peptidase I (LepB) (PDB:1B12) (PUBMED:1925027)	PF10502.12	Signal peptidase, peptidase S26
-	-	X	X	X	X	X	X	X	X	X	X	era	GTPase Era			K03595	GTPase	COG1159	GTPase Era, involved in 16S rRNA processing (Era) (PDB:1EGA)	PF01926.26	50S ribosome-binding GTPase
-	-	X	X	-	X	X	X	X	X	X	X	acpS	Holo-[acyl-carrier-protein] synthase	Lipid biosynthesis	Homeostasis	K00997	holo-[acyl-carrier protein] synthase [EC:2.7.8.7]	COG0736	Phosphopantetheinyl transferase (holo-ACP synthase) (AcpS) (PDB:1F7L)	PF01648.23	4'-phosphopantetheinyl transferase superfamily
X	X	X	X	X	X	X	X	X	X	X	X	serS	Serine--tRNA ligase	tRNA ligase	Information processing	K01875	seryl-tRNA synthetase [EC:6.1.1.11]	COG0172	Seryl-tRNA synthetase (SerS) (PDB:1SER)	PF00587.28	tRNA synthetase class II core domain (G, H, P, S and T)
X	X	X	X	X	X	X	X	X	X	X	X	secA	Protein translocase subunit SecA	Transporter	Homeostasis	K03070	preprotein translocase subunit SecA [EC:7.4.2.8]	COG0653	Preprotein translocase subunit SecA (ATPase, RNA helicase) (SecA) (PDB:2FSF)	PF07517.17	SecA DEAD-like domain
X	X	X	X	X	X	X	X	X	X	X	X	mlaA	VacJ family lipoprotein	Mla system	Biosynthesis	K04754	phospholipid-binding lipoprotein MlaA	COG2853	Lipoprotein subunit MlaA of the ABC-type intermembrane phospholipid transporter Mla (MlaA) (PDB:5NUQ)	PF04333.16	MlaA lipoprotein
X	X	X	X	X	X	X	X	X	X	-	X	tdk	Thymidine kinase	DNA biosynthesis	Biosynthesis	K00857	thymidine kinase [EC:2.7.1.21]	COG1435	Thymidine kinase (Tdk) (PDB:1W4R)	PF00265.21	Thymidine kinase
X	-	X	X	X	X	X	X	X	X	X	X	metG	Methionine--tRNA ligase	tRNA ligase	Information processing	K01874	methionyl-tRNA synthetase [EC:6.1.1.10]	COG0143	Methionyl-tRNA synthetase (MetG) (PDB:1A8H)	PF09334.14	tRNA synthetases class I (M)
X	-	X	X	X	X	X	X	X	X	X	X	grxD	Grx4 family monothiol glutaredoxin			K07390	monothiol glutaredoxin	COG0278	Glutaredoxin-related protein (GrxD) (PDB:1YKA)	PF00462.27	Glutaredoxin
X	X	X	-	-	X	X	X	X	X	X	-		hypothetical protein	Unknown	Other					PF13624.9	SurA N-terminal domain
-	X	X	X	X	X	X	X	X	X	-	X			Complex IV		K09792	uncharacterized protein	COG2836	Uncharacterized membrane protein, DsbD domain (DsbD) (PUBMED:17768248)	PF13386.9	Cytochrome C biogenesis protein transmembrane region
-	X	X	X	X	X	X	X	X	X	-	X			Complex IV		K01533	P-type Cu2+ transporter [EC:7.2.2.9]	COG2217	Cation-transporting P-type ATPase (ZntA) (PDB:4BBJ)	PF00122.23	E1-E2 ATPase
-	X	-	-	-	-	-	-	X	-	-	-	nosR	Regulatory protein NosR	Denitrification	Respiration	K19339	NosR/NirI family transcriptional regulator, nitrous oxide reductase regulator	COG0348	Polyferredoxin NapH (NapH) (PUBMED:27322068)	PF12801.10	4Fe-4S binding domain
-	X	X	-	X	X	X	X	X	-	-	-	ccoQ	cytochrome c oxidase cbb3-type subunit IV	Complex IV	Respiration	K00407	cytochrome c oxidase cbb3-type subunit IV			PF05545.14	Cbb3-type cytochrome oxidase component FixQ
-	-	-	-	-	-	-	-	X	-	-	-	ccoQ	cytochrome c oxidase cbb3-type subunit IV	Complex IV	Respiration	K00407	cytochrome c oxidase cbb3-type subunit IV			PF03597.18	Cytochrome oxidase maturation protein cbb3-type
-	X	X	X	X	X	X	X	X	X	-	X	ccoO	cytochrome c oxidase cbb3-type subunit II	Complex IV	Respiration	K00405	cytochrome c oxidase cbb3-type subunit II	COG2993	Cbb3-type cytochrome oxidase, cytochrome c subunit FixO (CcoO) (PDB:3MK7)	PF02433.18	Cytochrome C oxidase, mono-heme subunit/FixO
-	X	X	X	X	X	X	X	X	X	-	X	ccoN	cytochrome c oxidase cbb3-type subunit I [EC:7.1.1.9]	Complex IV	Respiration	K00404	cytochrome c oxidase cbb3-type subunit I [EC:7.1.1.9]	COG3278	Cbb3-type cytochrome oxidase, subunit 1 (CcoN) (PDB:3MK7)	PF00115.23	Cytochrome C and Quinol oxidase polypeptide I
-	X	X	-	X	X	X	-	X	X	-	X	ccoS	Cbb3-type cytochrome oxidase assembly protein CcoS	Complex IV	Respiration			COG3197	Cytochrome oxidase maturation protein, CcoS/FixS family (FixS)	PF03597.18	Cytochrome oxidase maturation protein cbb3-type
-	-	X	-	-	-	-	-	X	X	-	X	resB	Cytochrome c biogenesis protein ResB	Complex III	Respiration			COG1333	Cytochrome c biogenesis protein ResB (ResB)	PF05140.17	ResB-like family
-	X	X	X	-	X	X	X	X	X	-	X	sdhE	succinate dehydrogenase assembly factor 2 family protein		Respiration	K09159	antitoxin CptB	COG2938	Succinate dehydrogenase flavin-adding protein, antitoxin component of the CptAB toxin-antitoxin module (SdhE) (PDB:1PUZ)	PF03937.19	Flavinator of succinate dehydrogenase
-	X	X	X	X	X	X	X	X	X	-	X	lysS	Lysine--tRNA ligase	tRNA ligase	Information processing	K04567	lysyl-tRNA synthetase, class II [EC:6.1.1.6]	COG1190	Lysyl-tRNA synthetase (class II) (LysU) (PDB:1BBU)	PF00152.23	tRNA synthetases class II (D, K and N)
-	X	X	X	X	X	X	X	X	X	X	X	prfB	Peptide chain release factor RF2	Translation	Information processing	K02836	peptide chain release factor 2	COG1186	Protein chain release factor PrfB (PrfB) (PDB:1GQE)	PF03462.21	PCRF domain
X	X	X	X	X	X	X	X	X	X	-	X	nosL	nitrous oxide reductase accessory protein NosL	Denitrification	Respiration	K19342	copper chaperone NosL	COG4314	Nitrous oxide reductase accessory protein NosL (NosL) (PDB:2HPU)	PF05573.15	NosL
X	X	X	X	-	-	X	X	X	X	X	X	nosY	ABC transporter permease	Transporter	Respiration	K19341	Cu-processing system permease protein	COG1277	ABC-type transport system involved in multi-copper enzyme maturation, permease component (NosY)	PF12679.10	ABC-2 family transporter protein
X	X	X	X	X	X	X	X	X	X	X	X	nosF	ABC transporter ATP-binding protein	Transporter	Respiration			COG1131	ABC-type multidrug transport system, ATPase component (CcmA) (PDB:5DO7)	PF00005.30	ABC transporter
X	X	X	X	X	X	X	X	X	X	X	X	nosD	nitrous oxide reductase family maturation protein NosD	Denitrification	Respiration	K07218	nitrous oxidase accessory protein	COG3420	Nitrous oxide reductase accessory protein NosD, contains tandem CASH domains (NosD) (PDB:2KZW)	PF05048.16	Periplasmic copper-binding protein (NosD)
X	X	X	X	X	X	X	X	X	X	X	X	nosR	Regulatory protein NosR	Denitrification	Respiration	K19339	NosR/NirI family transcriptional regulator, nitrous oxide reductase regulator	COG0348	Polyferredoxin NapH (NapH) (PUBMED:27322068)	PF12801.10	4Fe-4S binding domain
X	X	X	X	X	X	X	X	X	X	X	X	nosZ	Nitrous-oxide reductase	Denitrification	Respiration	K00376	nitrous-oxide reductase [EC:1.7.2.4]	COG4263	Nitrous oxide reductase (NosZ) (PDB:1FWX)	PF18764.4	Nitrous oxide reductase propeller repeat
-	X	X	X	X	X	X	X	X	X	X	X	rsmH	16S rRNA (cytosine(1402)-N(4))-methyltransferase RsmH	Translation	Information processing	K03438	16S rRNA (cytosine1402-N4)-methyltransferase [EC:2.1.1.199]	COG0275	16S rRNA C1402 N4-methylase RsmH (RmsH) (PDB:1M6Y)	PF01795.22	MraW methylase family
X	X	X	X	X	X	X	X	X	X	X	X	frr	Ribosome-recycling factor	Translation	Information processing	K02838	ribosome recycling factor	COG0233	Ribosome recycling factor (Frr) (PDB:1DD5)	PF01765.22	Ribosome recycling factor
X	X	X	X	-	X	X	X	X	X	X	X	tsf	Elongation factor Ts	Translation	Information processing	K02357	elongation factor Ts	COG0264	Translation elongation factor EF-Ts (Tsf) (PDB:1EFU)	PF00889.22	Elongation factor TS
X	X	X	X	X	X	X	X	X	X	X	X	rpsB	30S ribosomal protein S2	30S ribosomal proteins	Information processing	K02967	small subunit ribosomal protein S2	COG0052	Ribosomal protein S2 (RpsB) (PDB:4V4H)	PF00318.23	Ribosomal protein S2
X	X	X	X	X	X	X	X	X	X	X	X	greA	Transcription elongation factor GreA	Transcription	Information processing	K03624	transcription elongation factor GreA	COG0782	Transcription elongation factor, GreA/GreB family (GreA) (PDB:1GRJ)	PF03449.18	Transcription elongation factor, N-terminal
X	X	X	X	X	X	X	X	X	X	X	X	ftsH	ATP-dependent zinc metalloprotease FtsH	Protein homeostasis	Homeostasis	K03798	cell division protease FtsH [EC:3.4.24.-]	COG0465	ATP-dependent Zn proteases (HflB) (PDB:1LV7)	PF01434.21	Peptidase family M41
X	-	X	X	X	X	X	X	X	X	-	X	secG	preprotein translocase subunit SecG	Protein homeostasis	Homeostasis	K03075	preprotein translocase subunit SecG	COG1314	Protein translocase subunit SecG (SecG) (PDB:2AKH)	PF03840.17	Preprotein translocase SecG subunit
X	X	X	X	X	X	X	X	X	X	X	X	alaS	Alanine--tRNA ligase	tRNA ligase	Information processing	K01872	alanyl-tRNA synthetase [EC:6.1.1.7]	COG0013	Alanyl-tRNA synthetase (AlaS) (PDB:2ZZE)	PF01411.22	tRNA synthetases class II (A)
X	-	X	X	X	X	X	X	X	X	X	X	csrA	Carbon storage regulator			K03563	carbon storage regulator	COG1551	sRNA-binding carbon storage regulator CsrA (CsrA) (PDB:1T3O)	PF02599.19	Global regulator protein family
X	-	X	X	X	X	X	X	X	X	X	X	dnaE	DNA polymerase III subunit alpha	Replication	Information processing	K02337	DNA polymerase III subunit alpha [EC:2.7.7.7]	COG0587	DNA polymerase III, alpha subunit (DnaE) (PDB:2HNH)	PF07733.15	Bacterial DNA polymerase III alpha NTPase domain
X	-	X	X	X	X	X	X	X	X	X	X	zapE	Cell division protein ZapE		Homeostasis	K06916	cell division protein ZapE	COG1485	Cell division protein ZapE (Z ring-associated ATPase), AFG1 superfamily (ZapE)	PF03969.19	AFG1-like ATPase
X	-	X	X	X	X	X	X	X	X	X	X	mutS	DNA mismatch repair protein MutS	Replication	Information processing	K03555	DNA mismatch repair protein MutS	COG0249	DNA mismatch repair ATPase MutS (MutS) (PDB:1E3M)	PF00488.24	MutS domain V
X	X	-	-	X	X	X	X	X	X	X	X	nhaD	sodium:proton antiporter	Transporter				COG1055	Na+/H+ antiporter NhaD or related arsenite permease (ArsB)	PF03600.19	Citrate transporter
X	X	X	-	X	X	X	X	X	X	X	X	bamA	Outer membrane protein assembly factor BamA	Protein homeostasis	Homeostasis	K07277	outer membrane protein insertion porin family	COG4775	Outer membrane protein assembly factor BamA (BamA) (PDB:5EKQ)	PF01103.26	Omp85 superfamily domain
-	X	X	-	X	X	X	X	X	X	X	X	yadH	ABC transporter permease	Transporter				COG0842	ABC-type multidrug transport system, permease component (YadH)	PF01061.27	ABC-2 type transporter
-	X	X	-	X	X	X	X	X	X	X	X	yadG	ABC transporter ATP-binding protein	Transporter		K01990	ABC-2 type transport system ATP-binding protein	COG1131	ABC-type multidrug transport system, ATPase component (CcmA) (PDB:5DO7)	PF00005.30	ABC transporter
-	X	X	-	X	X	X	X	X	X	X	X	apbE	FAD:protein FMN transferase			K03734	FAD:protein FMN transferase [EC:2.7.1.180]	COG1477	FAD:protein FMN transferase ApbE (ApbE) (PDB:1VRM) (PUBMED:23558683;30154099)	PF02424.18	ApbE family
X	X	X	-	X	X	X	X	X	X	X	X	sufU	SUF system NifU family Fe-S cluster assembly protein	Suf system	Biosynthesis	K04488	nitrogen fixation protein NifU and related proteins	COG0822	Fe-S cluster assembly scaffold protein IscU, NifU family (IscU) (PDB:1Q48)	PF01592.19	NifU-like N terminal domain
X	X	X	-	X	X	X	X	X	X	X	X	sufS	Cysteine desulfurase SufS	Suf system	Biosynthesis	K11717	cysteine desulfurase / selenocysteine lyase [EC:2.8.1.7 4.4.1.16]	COG0520	Selenocysteine lyase/Cysteine desulfurase (CsdA) (PDB:4LW2)	PF00266.22	Aminotransferase class-V
X	X	X	-	X	X	X	X	X	X	X	X	sufD	Fe-S cluster assembly protein SufD	Suf system	Biosynthesis			COG0719	Fe-S cluster assembly scaffold protein SufB (SufB) (PDB:1VH4)	PF01458.20	SUF system FeS cluster assembly, SufBD
X	X	X	-	X	X	X	X	X	X	X	X	sufC	Fe-S cluster assembly ATPase SufC	Suf system	Biosynthesis	K09013	Fe-S cluster assembly ATP-binding protein	COG0396	Fe-S cluster assembly ATPase SufC (SufC) (PDB:2D3W)	PF00005.30	ABC transporter
X	X	X	-	X	X	X	X	X	X	X	X	sufB	FeS cluster assembly protein SufB	Suf system	Biosynthesis	K09014	Fe-S cluster assembly protein SufB	COG0719	Fe-S cluster assembly scaffold protein SufB (SufB) (PDB:1VH4)	PF01458.20	SUF system FeS cluster assembly, SufBD
X	X	X	-	X	X	X	X	X	X	X	X	argS	Arginine--tRNA ligase	tRNA ligase	Information processing	K01887	arginyl-tRNA synthetase [EC:6.1.1.19]	COG0018	Arginyl-tRNA synthetase (ArgS) (PDB:1BS2)	PF00750.22	tRNA synthetases class I (R)
X	X	X	-	X	X	X	X	X	X	X	X	ubiG	bifunctional 2-polyprenyl-6-hydroxyphenol methylase/3-demethylubiquinol 3-O-methyltransferase UbiG	Ubiquinone biosynthesis	Biosynthesis	K00591	polyprenyldihydroxybenzoate methyltransferase / 3-demethylubiquinol 3-O-methyltransferase [EC:2.1.1.114 2.1.1.64]	COG2227	2-polyprenyl-3-methyl-5-hydroxy-6-metoxy-1,4-benzoquinol methylase (UbiG) (PDB:1BHJ)	PF13489.9	Methyltransferase domain
X	X	X	-	X	X	X	X	X	X	X	X	modA	molybdate ABC transporter substrate-binding protein	MoCo biosynthesis	Biosynthesis	K02020	molybdate transport system substrate-binding protein	COG0725	ABC-type molybdate transport system, periplasmic Mo-binding protein ModA (ModA) (PDB:1AMF)	PF13531.9	Bacterial extracellular solute-binding protein
X	X	X	-	X	X	X	X	X	X	X	X	modB	molybdate ABC transporter permease subunit	MoCo biosynthesis	Biosynthesis	K02018	molybdate transport system permease protein	COG4149	ABC-type molybdate transport system, permease component ModB (ModB)	PF00528.25	Binding-protein-dependent transport system inner membrane component
X	X	X	-	-	X	-	-	X	X	X	-	modC	molybdenum ABC transporter ATP-binding protein	MoCo biosynthesis	Biosynthesis			COG4148	ABC-type molybdate transport system, ATPase component ModC (ModC)	PF00005.30	ABC transporter
-	X	X	-	X	X	X	X	X	X	X	X	moeB	molybdopterin-synthase adenylyltransferase MoeB	MoCo biosynthesis	Biosynthesis	K21029	molybdopterin-synthase adenylyltransferase [EC:2.7.7.80]	COG0476	Molybdopterin or thiamine biosynthesis adenylyltransferase (ThiF) (PDB:1ZUD) (PUBMED:32239579)	PF00899.24	ThiF family
-	X	X	-	X	X	X	X	X	X	X	X	yccA	Bax inhibitor-1/YccA family protein			K19416	modulator of FtsH protease	COG0670	Integral membrane protein YbhL, putative Ca2+ regulator, Bax inhibitor (BI-1)/TMBIM family (YbhL) (PDB:4PGR) (PUBMED:28064000)	PF01027.23	Inhibitor of apoptosis-promoting Bax1
X	X	X	-	X	X	X	X	X	X	X	X	gyrA	DNA gyrase subunit A	Replication	Information processing	K02469	DNA gyrase subunit A [EC:5.6.2.2]	COG0188	DNA gyrase/topoisomerase IV, subunit A (GyrA) (PDB:1SUU)	PF00521.23	DNA gyrase/topoisomerase IV, subunit A
-	X	-	-	-	-	X	X	X	-	X	-	hslU	ATP-dependent HslUV protease ATP-binding subunit HslU	Protein homeostasis		K03667	ATP-dependent HslUV protease ATP-binding subunit HslU	COG1220	ATP-dependent protease HslVU (ClpYQ), ATPase subunit HslU (HslU) (PDB:1DO0)	PF07724.17	AAA domain (Cdc48 subfamily)
-	X	-	-	-	-	X	X	X	-	X	-	hslV	ATP-dependent HslUV protease, peptidase subunit HslV [EC:3.4.25.2]	Protein homeostasis		K01419	ATP-dependent HslUV protease, peptidase subunit HslV [EC:3.4.25.2]	COG5405	ATP-dependent protease HslVU (ClpYQ), peptidase subunit (HslV) (PDB:5JI3)	PF00227.29	Proteasome subunit
X	X	X	-	X	X	X	X	X	X	X	X	rluC	Ribosomal large subunit pseudouridine synthase C	Translation	Information processing	K06179	23S rRNA pseudouridine955/2504/2580 synthase [EC:5.4.99.24]	COG0564	Pseudouridine synthase RluA, 23S rRNA- or tRNA-specific (RluA) (PDB:2I82)	PF00849.25	RNA pseudouridylate synthase
X	X	X	-	X	X	X	X	X	-	X	-	sspA	signal peptide peptidase SppA	Protein homeostasis	Biosynthesis	K04773	protease IV [EC:3.4.21.-]	COG0616	Periplasmic serine protease, ClpP class (SppA) (PDB:3BEZ)	PF01343.21	Peptidase family S49
X	X	X	-	X	X	X	X	X	X	X	X	rpmF	50S ribosomal protein L32	50S ribosomal proteins	Information processing	K02911	large subunit ribosomal protein L32	COG0333	Ribosomal protein L32 (RpmF) (PDB:1VS6) (PUBMED:17114934)	PF01783.26	Ribosomal L32p protein family
X	X	X	-	X	X	X	X	X	X	X	X	acpP	Acyl carrier protein	fatty acid biosynthesis	Biosynthesis	K02078	acyl carrier protein	COG0236	Acyl carrier protein (AcpP) (PDB:1ACP)	PF00550.28	Phosphopantetheine attachment site
X	X	X	-	X	X	X	X	X	X	X	X	korA	2-oxoacid:ferredoxin oxidoreductase subunit beta	Carbon metabolism		K00175	2-oxoglutarate/2-oxoacid ferredoxin oxidoreductase subunit beta [EC:1.2.7.3 1.2.7.11]	COG1013	Pyruvate:ferredoxin oxidoreductase or related 2-oxoacid:ferredoxin oxidoreductase, beta subunit (PorB) (PDB:1B0P)	PF02775.24	Thiamine pyrophosphate enzyme, C-terminal TPP binding domain
X	X	X	-	X	X	X	X	X	X	X	X	korB	2-oxoacid:acceptor oxidoreductase subunit alpha	Carbon metabolism		K00174	2-oxoglutarate/2-oxoacid ferredoxin oxidoreductase subunit alpha [EC:1.2.7.3 1.2.7.11]	COG0674	Pyruvate:ferredoxin oxidoreductase or related 2-oxoacid:ferredoxin oxidoreductase, alpha subunit (PorA) (PDB:5C4I)	PF01855.22	Pyruvate flavodoxin/ferredoxin oxidoreductase, thiamine diP-bdg
X	X	X	-	X	X	X	X	X	X	X	X		Zinc-finger domain					COG4391	Uncharacterized protein, contains Zn-finger domain (PDB:2JRR)	PF10276.12	Zinc-finger domain
X	X	X	-	X	X	X	X	X	X	X	X	ispB	Octaprenyl diphosphate synthase	quinone biosynthesis	Biosynthesis	K02523	octaprenyl-diphosphate synthase [EC:2.5.1.90]	COG0142	Geranylgeranyl pyrophosphate synthase (IspA) (PDB:2AZJ)	PF00348.20	Polyprenyl synthetase
X	X	X	-	X	X	X	X	X	X	X	X	rpoH	RNA polymerase sigma factor RpoH	Transcription	Information processing	K03089	RNA polymerase sigma-32 factor	COG0568	DNA-directed RNA polymerase, sigma subunit (sigma70/sigma32) (RpoD) (PDB:1SIG)	PF04542.17	Sigma-70 region 2
X	X	X	X	X	X	X	X	X	X	X	X	rho	Transcription termination factor Rho	Transcription	Information processing	K03628	transcription termination factor Rho	COG1158	Transcription termination factor Rho (Rho) (PDB:1PVO)	PF07497.15	Rho termination factor, RNA-binding domain
X	X	X	-	X	X	X	X	X	X	X	X	yibN	rhodanese-like domain-containing protein	Unknown	Other			COG0607	Rhodanese-related sulfurtransferase (PspE) (PDB:1TQ1)	PF00581.23	Rhodanese-like domain
X	X	X	X	X	X	X	X	X	X	X	-	sucC	Succinate--CoA ligase subunit beta	Carbon metabolism		K01902	succinyl-CoA synthetase alpha subunit [EC:6.2.1.5]	COG0074	Succinyl-CoA synthetase, alpha subunit (SucD) (PDB:1CQI)	PF02629.22	CoA binding domain
X	X	X	X	X	X	X	X	X	X	X	-	sucD	Succinate--CoA ligase subunit alpha	Carbon metabolism		K01903	succinyl-CoA synthetase beta subunit [EC:6.2.1.5]	COG0045	Succinyl-CoA synthetase, beta subunit (SucC) (PDB:1SCU)	PF08442.13	ATP-grasp domain
-	X	-	X	X	X	X	X	X	X	X	X	glyA	glycine hydroxymethyltransferase	Amino acid biosynthesis	Biosynthesis	K00600	glycine hydroxymethyltransferase [EC:2.1.2.1]	COG0112	Glycine/serine hydroxymethyltransferase (GlyA) (PDB:1BJ4)	PF00464.22	Serine hydroxymethyltransferase
X	X	X	-	X	X	X	X	X	-	X	-	nusB	Transcription antitermination protein NusB	Transcription	Information processing	K03625	transcription antitermination protein NusB	COG0781	Transcription antitermination protein NusB (NusB) (PDB:1EY1) (PUBMED:21652641)	PF01029.21	NusB family
X	X	X	X	-	X	X	X	X	X	X	X	rpoZ	DNA-directed RNA polymerase subunit omega	Transcription	Information processing	K03060	DNA-directed RNA polymerase subunit omega [EC:2.7.7.6]	COG1758	DNA-directed RNA polymerase, subunit K/omega (RpoZ) (PDB:3LU0)	PF01192.25	RNA polymerase Rpb6
-	X	X	X	X	X	X	X	X	X	X	X	obgE	GTPase ObgE	Homeostasis	Homeostasis	K03979	GTPase [EC:3.6.5.-]	COG0536	GTPase involved in cell partioning and DNA repair (Obg) (PDB:1LNZ)	PF01018.25	GTP1/OBG
-	X	X	X	X	X	X	X	X	X	X	X	rpmA	50S ribosomal protein L27	50S ribosomal proteins	Information processing	K02899	large subunit ribosomal protein L27	COG0211	Ribosomal protein L27 (RpmA) (PDB:1VS6)	PF01016.22	Ribosomal L27 protein
-	X	X	-	X	X	X	X	X	X	X	X	rplU	50S ribosomal protein L21	50S ribosomal proteins	Information processing	K02888	large subunit ribosomal protein L21	COG0261	Ribosomal protein L21 (RplU) (PDB:1VS6)	PF00829.24	Ribosomal prokaryotic L21 protein
-	X	X	X	X	X	X	X	X	X	X	X	mutL	DNA mismatch repair protein MutL	Replication	Information processing	K03572	DNA mismatch repair protein MutL	COG0323	DNA mismatch repair ATPase MutL (MutL) (PDB:1B62)	PF01119.22	DNA mismatch repair protein, C-terminal domain
X	X	X	X	X	X	X	X	X	X	X	X	ileS	Isoleucine--tRNA ligase	tRNA ligase	Information processing	K01870	isoleucyl-tRNA synthetase [EC:6.1.1.5]	COG0060	Isoleucyl-tRNA synthetase (IleS) (PDB:1FFY)	PF00133.25	tRNA synthetases class I (I, L, M and V)
X	X	X	X	X	X	X	X	X	X	X	X	tufA	Elongation factor Tu	Translation	Information processing	K02358	elongation factor Tu	COG0050	Translation elongation factor EF-Tu, a GTPase (TufA) (PDB:1EFU)	PF00009.30	Elongation factor Tu GTP binding domain
X	X	X	X	X	X	X	X	X	X	X	-	secE	preprotein translocase subunit SecE	Protein homeostasis	Homeostasis	K03073	preprotein translocase subunit SecE			PF00584.23	SecE/Sec61-gamma subunits of protein translocation complex
X	X	X	X	X	X	X	X	X	X	X	X	nusG	Transcription termination/antitermination protein NusG	Transcription	Information processing	K02601	transcription termination/antitermination protein NusG	COG0250	Transcription termination/antitermination protein NusG (NusG) (PDB:3EWG) (PUBMED:19500594)	PF02357.22	Transcription termination factor nusG
X	X	X	X	X	X	X	X	X	X	X	X	rplK	50S ribosomal protein L11	50S ribosomal proteins	Information processing	K02867	large subunit ribosomal protein L11	COG0080	Ribosomal protein L11 (RplK) (PDB:2E34)	PF03946.17	Ribosomal protein L11, N-terminal domain
X	X	X	X	X	X	X	X	X	X	X	X	rplA	50S ribosomal protein L1	50S ribosomal proteins	Information processing	K02863	large subunit ribosomal protein L1	COG0081	Ribosomal protein L1 (RplA) (PDB:3J65)	PF00687.24	Ribosomal protein L1p/L10e family
X	X	X	X	X	X	X	X	X	X	X	X	rplJ	50S ribosomal protein L10	50S ribosomal proteins	Information processing	K02864	large subunit ribosomal protein L10	COG0244	Ribosomal protein L10 (RplJ) (PDB:5IT8)	PF00466.23	Ribosomal protein L10
X	X	X	X	X	X	X	X	X	X	X	X	rplL	50S ribosomal protein L7/L12	50S ribosomal proteins	Information processing	K02935	large subunit ribosomal protein L7/L12	COG0222	Ribosomal protein L7/L12 (RplL) (PDB:1CTF)	PF00542.22	Ribosomal protein L7/L12 C-terminal domain
X	X	X	X	X	X	X	X	X	X	X	X	rpoB	DNA-directed RNA polymerase subunit beta	Transcription	Information processing	K03043	DNA-directed RNA polymerase subunit beta [EC:2.7.7.6]	COG0085	DNA-directed RNA polymerase, beta subunit/140 kD subunit (RpoB) (PDB:5UAJ)	PF00562.31	RNA polymerase Rpb2, domain 6
X	X	X	X	X	X	X	X	X	X	X	X	rpoC	DNA-directed RNA polymerase subunit beta'	Transcription	Information processing	K03046	DNA-directed RNA polymerase subunit beta' [EC:2.7.7.6]	COG0086	DNA-directed RNA polymerase, beta' subunit/160 kD subunit (RpoC) (PDB:1NT9)	PF04997.15	RNA polymerase Rpb1, domain 1
X	X	X	X	X	X	X	X	X	X	X	X	perM	AI-2E family transporter	Transporter		K03548	putative permease	COG0628	Predicted PurR-regulated permease PerM (PerM)	PF01594.19	AI-2E family transporter
X	X	X	X	X	X	X	X	X	X	X	X	nuoN	NADH-quinone oxidoreductase subunit N	Complex I	Respiration	K00343	NADH-quinone oxidoreductase subunit N [EC:7.1.1.2]	COG1007	NADH:ubiquinone oxidoreductase subunit 2 (chain N) (NuoN) (PDB:4HE8)	PF00361.23	Proton-conducting membrane transporter
X	X	X	X	X	X	X	X	X	X	X	X	nuoM	NADH-quinone oxidoreductase subunit M	Complex I	Respiration	K00342	NADH-quinone oxidoreductase subunit M [EC:7.1.1.2]	COG1008	NADH:ubiquinone oxidoreductase subunit 4 (chain M) (NuoM) (PDB:6HUM)	PF00361.23	Proton-conducting membrane transporter
X	X	X	X	X	X	X	X	X	X	X	X	nuoL	NADH-quinone oxidoreductase subunit L	Complex I	Respiration	K00341	NADH-quinone oxidoreductase subunit L [EC:7.1.1.2]	COG1009	Membrane H+-translocase/NADH:ubiquinone oxidoreductase subunit 5 (chain L)/Multisubunit Na+/H+ antiporter, MnhA subunit (NuoL) (PDB:3RKO)	PF00361.23	Proton-conducting membrane transporter
X	X	X	X	X	X	X	X	X	X	X	X	nuoK	NADH-quinone oxidoreductase subunit K	Complex I	Respiration	K00340	NADH-quinone oxidoreductase subunit K [EC:7.1.1.2]	COG0713	NADH:ubiquinone oxidoreductase subunit 11 or 4L (chain K) (NuoK) (PDB:4HE8)	PF00420.27	NADH-ubiquinone/plastoquinone oxidoreductase chain 4L
X	X	X	X	X	X	X	X	X	X	X	X	nuoJ	NADH-quinone oxidoreductase subunit J	Complex I	Respiration	K00339	NADH-quinone oxidoreductase subunit J [EC:7.1.1.2]	COG0839	NADH:ubiquinone oxidoreductase subunit 6 (chain J) (NuoJ) (PDB:4HE8)	PF00499.23	NADH-ubiquinone/plastoquinone oxidoreductase chain 6
X	X	X	X	X	X	X	X	X	X	X	X	nuoI	NADH-quinone oxidoreductase subunit I	Complex I	Respiration	K00338	NADH-quinone oxidoreductase subunit I [EC:7.1.1.2]	COG1143	Formate hydrogenlyase subunit 6/NADH:ubiquinone oxidoreductase 23 kD subunit (chain I) (NuoI) (PDB:1B0P)	PF00037.30	4Fe-4S binding domain
X	X	X	X	X	X	X	X	X	X	X	X	nuoH	NADH-quinone oxidoreductase subunit H	Complex I	Respiration	K00337	NADH-quinone oxidoreductase subunit H [EC:7.1.1.2]	COG1005	NADH:ubiquinone oxidoreductase subunit 1 (chain H) (NuoH) (PDB:6HUM)	PF00146.24	NADH dehydrogenase
X	X	X	X	X	X	X	X	X	X	X	X	nuoG	NADH-quinone oxidoreductase subunit G	Complex I	Respiration	K00336	NADH-quinone oxidoreductase subunit G [EC:7.1.1.2]	COG1034	NADH dehydrogenase/NADH:ubiquinone oxidoreductase 75 kD subunit (chain G) (NuoG) (PDB:1C4A)	PF10588.12	NADH-ubiquinone oxidoreductase-G iron-sulfur binding region
X	X	X	X	X	X	X	X	X	X	X	X	nuoF	NADH-quinone oxidoreductase subunit F	Complex I	Respiration	K00335	NADH-quinone oxidoreductase subunit F [EC:7.1.1.2]	COG1894	NADH:ubiquinone oxidoreductase, NADH-binding 51 kD subunit (chain F) (NuoF) (PDB:2FUG)	PF01512.20	Respiratory-chain NADH dehydrogenase 51 Kd subunit
X	X	X	X	X	X	X	X	X	X	X	X	nuoE	NADH-quinone oxidoreductase subunit E	Complex I	Respiration	K00334	NADH-quinone oxidoreductase subunit E [EC:7.1.1.2]	COG1905	NADH:ubiquinone oxidoreductase 24 kD subunit (chain E) (NuoE) (PDB:5XF9)	PF01257.22	Thioredoxin-like [2Fe-2S] ferredoxin
X	X	X	X	X	X	X	X	X	X	X	X	nuoD	NADH-quinone oxidoreductase subunit D	Complex I	Respiration	K00333	NADH-quinone oxidoreductase subunit D [EC:7.1.1.2]	COG0649	NADH:ubiquinone oxidoreductase 49 kD subunit (chain D) (NuoD) (PDB:2FUG)	PF00346.22	Respiratory-chain NADH dehydrogenase, 49 Kd subunit
X	X	X	X	X	X	X	X	X	X	X	X	nuoC	NADH-quinone oxidoreductase subunit C	Complex I	Respiration	K00332	NADH-quinone oxidoreductase subunit C [EC:7.1.1.2]	COG0852	NADH:ubiquinone oxidoreductase 27 kD subunit (chain C) (NuoC)	PF00329.22	Respiratory-chain NADH dehydrogenase, 30 Kd subunit
X	X	X	X	X	X	X	X	X	X	X	X	nuoB	NADH-quinone oxidoreductase subunit B	Complex I	Respiration	K00331	NADH-quinone oxidoreductase subunit B [EC:7.1.1.2]	COG0377	NADH:ubiquinone oxidoreductase 20 kD subunit (chain B) or related Fe-S oxidoreductase (NuoB) (PDB:2FUG) (PUBMED:25941396)	PF01058.25	NADH ubiquinone oxidoreductase, 20 Kd subunit
X	X	X	X	X	X	X	X	X	X	X	X	nuoA	NADH-quinone oxidoreductase subunit A	Complex I	Respiration	K00330	NADH-quinone oxidoreductase subunit A [EC:7.1.1.2]	COG0838	NADH:ubiquinone oxidoreductase subunit 3 (chain A) (NuoA) (PDB:3RKO)	PF00507.22	NADH-ubiquinone/plastoquinone oxidoreductase, chain 3
-	-	X	-	-	-	-	-	-	-	-	-	tyrP_001	Tyrosine-specific transport protein	Transporter		K03834	tyrosine-specific transport protein	COG0814	Amino acid permease (SdaC)	PF03222.16	Tryptophan/tyrosine permease family
-	-	X	-	-	-	-	-	-	-	-	-	trmD	tRNA (guanosine(37)-N1)-methyltransferase TrmD	Translation	Information processing	K00554	tRNA (guanine37-N1)-methyltransferase [EC:2.1.1.228]	COG0336	tRNA G37 N-methylase TrmD (TrmD) (PDB:1P9P)	PF01746.24	tRNA (Guanine-1)-methyltransferase
X	-	X	-	-	-	-	-	-	-	-	-									PF00639.24	PPIC-type PPIASE domain
X	-	X	-	-	-	-	-	-	-	-	-	dnaA	Chromosomal replication initiator protein DnaA	Replication	Information processing	K02313	chromosomal replication initiator protein	COG0593	Chromosomal replication initiation ATPase DnaA (DnaA) (PDB:1L8Q)	PF00308.21	Bacterial dnaA protein
X	-	X	X	-	-	X	X	-	-	-	X	rpmH	50S ribosomal protein L34	50S ribosomal proteins	Information processing	K02914	large subunit ribosomal protein L34	COG0230	Ribosomal protein L34 (RpmH) (PDB:6SPB)	PF00468.20	Ribosomal protein L34
-	X	X	X	-	X	X	X	-	-	X	X				Other	K08998	uncharacterized protein	COG0759	Membrane-anchored protein YidD, putatitve component of membrane protein insertase Oxa1/YidC/SpoIIIJ (YidD)	PF01809.21	Putative membrane protein insertion efficiency factor
X	-	X	-	-	-	-	-	-	-	-		ruvX	Holliday junction resolvase	Replication	Information processing	K07447	putative pre-16S rRNA nuclease [EC:3.1.-.-]	COG0816	YqgF/RuvX protein, pre-16S rRNA maturation RNase/Holliday junction resolvase/anti-termination factor (YqgF) (PDB:1IV0) (PUBMED:25545592;26817626)	PF03652.18	Holliday junction resolvase
X	X	X	-	-	-	-	-	-	X	-	X	dnaX	DNA polymerase III subunit gamma/tau	Replication	Information processing	K02343	DNA polymerase III subunit gamma/tau [EC:2.7.7.7]	COG2812	DNA polymerase III, gamma/tau subunits (DnaX) (PDB:1A5T)	PF13177.9	DNA polymerase III, delta subunit
-	-	X	-	-	-	-	-	-	X	-	X	rlmN	Dual-specificity RNA methyltransferase RlmN	Translation	Information processing	K06941	23S rRNA (adenine2503-C2)-methyltransferase [EC:2.1.1.192]	COG0820	Adenine C2-methylase RlmN of 23S rRNA A2503 and tRNA A37 (RlmN) (PDB:3RFA)	PF04055.24	Radical SAM superfamily
X	-	X	-	-	-	-	-	-	-	-		rpmD	50S ribosomal protein L30	50S ribosomal proteins	Information processing	K02907	large subunit ribosomal protein L30	COG1841	Ribosomal protein L30/L7E (RpmD) (PDB:1VS6)	PF00327.23	Ribosomal protein L30p/L7e
-	-	X	-	-	-	-	-	-	-	-	X	tyrP_002	Tyrosine-specific transport protein	Transporter		K03834	tyrosine-specific transport protein	COG0814	Amino acid permease (SdaC)	PF03222.16	Tryptophan/tyrosine permease family
X	-	X	-	-	-	-	-	-	-	-	-	miaB	tRNA-2-methylthio-N(6)-dimethylallyladenosine synthase	Translation	Information processing	K06168	tRNA-2-methylthio-N6-dimethylallyladenosine synthase [EC:2.8.4.3]	COG0621	tRNA A37 methylthiotransferase MiaB (MiaB) (PDB:4JC0) (PUBMED:17407324;20472640;20584901)	PF04055.24	Radical SAM superfamily
X	-	X	X	-	X	-	-	-	X	-	-	tyrP_003	Tyrosine-specific transport protein	Transporter		K03834	tyrosine-specific transport protein	COG0814	Amino acid permease (SdaC)	PF03222.16	Tryptophan/tyrosine permease family
-	-	-	-	-	-	-	-	-	-	-	-		hypothetical protein	Unknown				COG0470	DNA polymerase III, delta prime subunit (HolB) (PDB:1A5T)	PF13177.9	DNA polymerase III, delta subunit
X	-	X	-	-	-	-	-	-	X	-	X		Single-stranded DNA-binding protein	Replication	Information processing	K03111	single-strand DNA-binding protein	COG0629	Single-stranded DNA-binding protein (Ssb) (PDB:1EQQ)	PF00436.28	Single-strand binding protein family
X	X	X	-	-	-	X	-	-	-	-	X	sohB	Protease SohB	Protein homeostasis	Homeostasis	K04774	serine protease SohB [EC:3.4.21.-]	COG0616	Periplasmic serine protease, ClpP class (SppA) (PDB:3BEZ)	PF01343.21	Peptidase family S49
X	-	X	-	-	-	-	-	-	-	-	-	map	Type I methionyl aminopeptidase	Translation	Information processing	K01265	methionyl aminopeptidase [EC:3.4.11.18]	COG0024	Methionine aminopeptidase (Map) (PDB:3J2I)	PF00557.27	Metallopeptidase family M24
X	-	X	-	-	-	-	-	-	-	-	-	grxC	Glutaredoxin 3			K03676	glutaredoxin 3	COG0695	Glutaredoxin (GrxC) (PDB:1AAZ)	PF00462.27	Glutaredoxin
-	-	X	X	X	X	X	X	-	X	-	X			Complex IV		K02574	ferredoxin-type protein NapH	COG0348	Polyferredoxin NapH (NapH) (PUBMED:27322068)	PF13746.9	4Fe-4S dicluster domain
-	X	X	X	X	X	X	X	-	X	-	X	ccoP	cytochrome c oxidase cbb3-type subunit III	Complex IV	Respiration	K00406	cytochrome c oxidase cbb3-type subunit III	COG2010	Cytochrome c, mono- and diheme variants (CccA) (PDB:1A2S)	PF13442.9	Cytochrome C oxidase, cbb3-type, subunit III
-	X	X	X	X	X	X	X	-	-	-	X	ccmC	cytochrome c-type biogenesis protein CcmC	cytochrome maturation	Biosynthesis	K02195	heme exporter protein C	COG0755	ABC-type transport system involved in cytochrome c biogenesis, permease component (CcmC)	PF01578.23	Cytochrome C assembly protein
-	-	X	-	-	-	-	-	-	-	-	-							COG1192 ParA-like ATPase involved in chromosome/plasmid partitioning or cellulose biosynthesis protein BcsQ (ParA) (PDB:6NOO)
-	-	X	-	-	-	-	-	-	-	-	-			Complex IV		K01533	P-type Cu2+ transporter [EC:7.2.2.9]	COG2217	Cation-transporting P-type ATPase (ZntA) (PDB:4BBJ)	PF00122.23	E1-E2 ATPase
-	X	-	X	X	X	X	X	-	X	X	X							COG2271	Sugar phosphate permease (UhpC) (PDB:1PW4)	PF07690.19	Major Facilitator Superfamily
-	-	-	-	-	-	-	-	-	-	-	X									PF07244.18	Surface antigen variable number repeat
-	-	-	-	-	-	X	X	-	-	-	X							COG1118	ABC-type sulfate/molybdate transport systems, ATPase component (CysA)
-	-	-	-	-	-	-	-	-	X	-	-							COG0521	Molybdopterin biosynthesis enzyme MoaB/MogA (MoaB) (PDB:1DI6) (PUBMED:32239579)
-	-	-	-	-	-	-	X	-	-	-	-							COG1977	Molybdopterin synthase sulfur carrier subunit MoaD (MoaD) (PDB:1FM0) (PUBMED:32239579)
-	-	-	-	X	-	-	-	-	-	-	-									PF05698.17	Bacterial trigger factor protein (TF) C-terminus
-	-	-	-	X	-	-	-	-	-	-	-							COG3842	ABC-type Fe3+/spermidine/putrescine transport systems, ATPase component (PotA) (PDB:1Z47)
-	-	-	X	-	-	-	-	-	-	-	-									PF13616.9	PPIC-type PPIASE domain
-	-	-	-	-	-	-	-	-	-	-	-								DnaA N-terminal domain	PF11638.11
-	-	-	-	-	-	-	-	-	-	-	-							COG0271	DNA-binding global transcriptional regulator BolA, affects cell shape, cell division and biofilm formation (BolA) (PDB:2DHM) (PUBMED:19111750;2569159)
-	-	-	-	-	-	-	-	-	-	-	-									PF20258.1	Aminomethyltransferase beta-barrel domain
-	-	-	-	-	X	-	-	-	-	-	-							COG1577	Mevalonate kinase (ERG12)
-	-	-	-	-	X	-	-	-	X	-	-									PF01011.24	PQQ enzyme repeat
-	X	-	-	-	-	-	-	-	-	-	-	yqeG	phophatase	Unclear		K07015	putative phosphatase [EC:3.1.3.-]	COG2179	Predicted phosphohydrolase YqeG, HAD superfamily (YqeG)	PF09419.13	Mitochondrial PGP phosphatase
-	X	-	-	-	-	-	-	-	-	-	-	surA	Weak homology to prolyl isomerase of Buchnera sp (25%) or chaperone surA (21%)	Unknown						PF09312.14	SurA N-terminal domain
-	-	-	-	-	-	-	-	-	X	-	-	atpI	F0F1 ATP synthase accessory factor atpI	Complex V	Respiration					PF03899.18	ATP synthase I chain
-	-	-	-	-	-	-	-	-	-	-	-					K02536	UDP-3-O-[3-hydroxymyristoyl] glucosamine N-acyltransferase [EC:2.3.1.191]	COG1044	UDP-3-O-[3-hydroxymyristoyl] glucosamine N-acyltransferase (LpxD) (PDB:6P83)	PF00132.27	Bacterial transferase hexapeptide (six repeats)
X	-	-	-	-	-	-	-	-	-	-	-	atpD	F0F1 ATP synthase subunit beta	Complex V	Respiration	K02112	F-type H+/Na+-transporting ATPase subunit beta [EC:7.1.2.2 7.2.2.1]	COG0055	FoF1-type ATP synthase, beta subunit (AtpD) (PDB:3OAA)	PF00006.28	ATP synthase alpha/beta family, nucleotide-binding domain
X	-	-	-	-	-	-	-	-	-	-	-	atpC	F0F1 ATP synthase subunit epsilon	Complex V	Respiration	K02114	F-type H+-transporting ATPase subunit epsilon	COG0355	FoF1-type ATP synthase, epsilon subunit (AtpC) (PDB:3OAA) (PUBMED:29149348;30304218)	PF02823.19	ATP synthase, Delta/Epsilon chain, beta-sandwich domain
X	-	-	-	-	-	-	-	-	-	-	-	ffh	Signal recognition particle protein	Protein homeostasis	Homeostasis	K03106	signal recognition particle subunit SRP54 [EC:3.6.5.4]	COG0541	Signal recognition particle GTPase (Ffh) (PDB:2V3C)	PF00448.25	SRP54-type protein, GTPase domain
X	-	-	-	-	-	-	-	-	-	-	-	prmC	Peptide chain release factor N(5)-glutamine methyltransferase	Translation	Information processing			COG2890	Methylase of polypeptide chain release factors (HemK) (PDB:1NV8)	PF05175.17	Methyltransferase small domain
X	-	-	-	-	-	-	-	-	-	-	-		zinc ribbon domain-containing protein	Unknown	Other			COG2331	Predicted nucleic acid-binding protein, contains Zn-ribbon domain	PF09723.13	Zinc ribbon domain
X	-	-	-	-	-	-	-	-	-	-	-	infB	Translation initiation factor IF-2	Translation	Information processing	K02519	translation initiation factor IF-2	COG0532	Translation initiation factor IF-2, a GTPase (InfB) (PDB:5ME0)	PF00009.30	Elongation factor Tu GTP binding domain
X	-	-	-	-	-	-	-	-	-	-	-	nusA	Transcription termination/antitermination protein NusA	Transcription	Information processing	K02600	transcription termination/antitermination protein NusA	COG0195	Transcription antitermination factor NusA, contains S1 and KH domains (NusA) (PDB:1HH2)	PF08529.14	NusA N-terminal domain
X	-	-	-	-	-	-	-	-	-	-	-	qcrB	cytochrome bc complex cytochrome b subunit	Complex III	Respiration	K00412	ubiquinol-cytochrome c reductase cytochrome b subunit	COG1290	Cytochrome b subunit of the bc complex (QcrB/PetB) (PDB:1VF5)	PF00033.22	Cytochrome b/b6/petB
X	-	-	-	-	-	-	-	-	-	-	-	ftsH	ATP-dependent zinc metalloprotease FtsH	Protein homeostasis	Homeostasis	K03798	cell division protease FtsH [EC:3.4.24.-]	COG0465	ATP-dependent Zn proteases (HflB) (PDB:1LV7)	PF01434.21	Peptidase family M41
X	-	-	-	-	-	-	-	-	-	-	-	secG	preprotein translocase subunit SecG	Protein homeostasis	Homeostasis	K03075	preprotein translocase subunit SecG	COG1314	Protein translocase subunit SecG (SecG) (PDB:2AKH)	PF03840.17	Preprotein translocase SecG subunit
X	-	-	-	-	-	-	-	-	-	-	-	alaS	Alanine--tRNA ligase	tRNA ligase	Information processing	K01872	alanyl-tRNA synthetase [EC:6.1.1.7]	COG0013	Alanyl-tRNA synthetase (AlaS) (PDB:2ZZE)	PF01411.22	tRNA synthetases class II (A)
X	-	-	-	-	-	-	-	-	-	-	-	csrA	Carbon storage regulator			K03563	carbon storage regulator	COG1551	sRNA-binding carbon storage regulator CsrA (CsrA) (PDB:1T3O)	PF02599.19	Global regulator protein family
X	-	-	-	-	-	-	-	-	-	-	-	dnaE	DNA polymerase III subunit alpha	Replication	Information processing	K02337	DNA polymerase III subunit alpha [EC:2.7.7.7]	COG0587	DNA polymerase III, alpha subunit (DnaE) (PDB:2HNH)	PF07733.15	Bacterial DNA polymerase III alpha NTPase domain
-	X	-	-	-	-	-	-	-	-	-	-	dnaB	Replicative DNA helicase	Replication	Information processing	K02314	replicative DNA helicase [EC:5.6.2.3]	COG0305	Replicative DNA helicase (DnaB) (PDB:1B79)	PF03796.18	DnaB-like helicase C terminal domain
-	X	-	-	-	-	-	-	-	-	-	-	nosZ	Nitrous-oxide reductase	Denitrification	Respiration	K00376	nitrous-oxide reductase [EC:1.7.2.4]	COG4263	Nitrous oxide reductase (NosZ) (PDB:1FWX)	PF18764.4	Nitrous oxide reductase propeller repeat
-	-	-	-	-	-	-	-	-	-	-	-	rpoC	DNA-directed RNA polymerase subunit beta'	Transcription	Information processing	K03046	DNA-directed RNA polymerase subunit beta' [EC:2.7.7.6]	COG0086	DNA-directed RNA polymerase, beta' subunit/160 kD subunit (RpoC) (PDB:1NT9)	PF04997.15	RNA polymerase Rpb1, domain 1

## Sheet: README
The annotations included in this table result from a consensus of COG20, Pfam and KEGG KOfam annotation tools.
Only genes for which a clear annotation could be determined are named.
The gene position is indicated for the complete MAGs only.
For the incomplete MAGs, a presence/absence matrix of the genes is provided. The gene order approaches the Azoamicus genome organization.
