# Supplementary material for: Occurrence and temporal dynamics of denitrifying protist endosymbionts in the wastewater microbiome
Source: ISME Commun. 2025 Nov 15;5(1):ycaf209. doi: 10.1093/ismeco/ycaf209 (PMC12676724; doi:10.1093/ismeco/ycaf209)
Supplement: table_S8_ycaf209 [file table_s8_ycaf209.xlsx]

## Sheet: TPM_all_MARI_fractions_2023
gene_Prokka_annotation	TPM_MARI_bulk_Aug23	TPM_MARI_sup_Aug23	TPM_MARI_bulk_Nov23	TPM_MARI_sup_Nov23
tRNA N6-adenosine threonylcarbamoyltransferase	0	4604.72	701.46	2379
30S ribosomal protein S21	0	0	0	3902.19
DNA primase	0	0	600.361	3148.78
RNA polymerase sigma factor RpoD	0	0	544.662	2446.96
tRNA-Met(cat)	0	0	0	0
tRNA-Asn(gtt)	0	0	0	0
tRNA-Ser(gga)	0	0	0	0
50S ribosomal protein L19	0	0	564.389	1870.47
30S ribosomal protein S16	0	0	0	692.185
hypothetical protein	0	0	6442.55	3346.65
tRNA-Thr(cgt)	0	0	0	0
putative intracellular septation protein A	5456.71	0	0	1484.98
Glycine--tRNA ligase beta subunit	0	0	176.729	3512.44
Glycine--tRNA ligase alpha subunit	0	0	801.499	1637.28
Replicative DNA helicase	0	0	848.512	3733.31
50S ribosomal protein L9	0	0	209.739	3978.9
30S ribosomal protein S18	0	0	491.606	3025.77
30S ribosomal protein S6	0	0	0	1539.46
Methionyl-tRNA formyltransferase	0	0	434.145	5337.85
Peptide deformylase	0	0	326.283	1762.71
Ferredoxin-1	0	0	1779.59	1137.86
50S ribosomal protein L31	0	0	2925.9	1199.14
DNA gyrase subunit B	0	0	379.398	4285.57
23S rRNA (guanosine-2'-O-)-methyltransferase RlmB	0	0	172.612	7835.73
putative protein kinase UbiB	0	0	0	5321.17
hypothetical protein	0	0	219.849	1306.48
2-epi-valiolone synthase	0	0	691.85	2637.85
Putative malate transporter YflS	0	0	1359.44	2086.73
Malate dehydrogenase	0	0	3891.23	1861.32
Ribosomal RNA small subunit methyltransferase A	0	17173.4	399.552	2035.19
hypothetical protein	0	0	920.597	3077.31
hypothetical protein	0	0	0	1812.57
Beta sliding clamp	0	0	488.114	2900.68
Membrane protein insertase YidC	0	0	314.776	7549.19
tRNA modification GTPase MnmE	0	0	63.3929	2542.86
tRNA uridine 5-carboxymethylaminomethyl modification enzyme MnmG	0	0	210.463	1853.31
hypothetical protein	0	0	325.609	698.74
ATP synthase subunit a	0	0	1235.07	2718.35
ATP synthase subunit c	0	0	4799.48	1418.98
ATP synthase subunit b	0	0	6190.03	858.618
ATP synthase subunit delta	0	0	2039.31	1725.79
ATP synthase subunit alpha	0	0	17169.9	911.018
ATP synthase gamma chain	0	0	2075.99	1267.82
ATP synthase subunit beta AtpD	0	0	3623.23	1264.74
ATP synthase epsilon chain	0	0	1193.9	1824.4
Signal recognition particle protein	0	0	291.722	3675.86
hypothetical protein	0	0	379.599	3347.34
Cytochrome c4	0	0	114.249	577.097
Nitrate/nitrite transporter NarK	0	0	815.877	1066.66
Respiratory nitrate reductase 2 alpha chain NarG	0	0	2317.4	2295.24
Respiratory nitrate reductase 2 beta chain	0	0	1669.56	1907.99
Nitrate reductase molybdenum cofactor assembly chaperone NarJ	0	0	137.517	2340.2
Respiratory nitrate reductase 1 gamma chain	0	0	336.606	2719.19
putative nitrate transporter NarT	0	0	4041.76	3035.88
GTP 3',8-cyclase	0	0	487.91	4964.23
Cyclic pyranopterin monophosphate synthase	0	0	635.286	3775.27
hypothetical protein	0	0	389.123	4729.93
hypothetical protein	0	0	0	1631.01
Molybdopterin synthase catalytic subunit 2	0	0	0	4194.79
hypothetical protein	0	0	0	851.388
hypothetical protein	0	0	102.701	991.76
K(+)-insensitive pyrophosphate-energized proton pump	0	0	375.57	2528.77
tRNA dimethylallyltransferase	0	0	0	1766.6
hypothetical protein	0	11629.6	714.239	2309.48
Modulator of FtsH protease HflC	0	0	1780.73	3246.82
Elongation factor P	0	0	387.211	4908.9
tRNA threonylcarbamoyladenosine biosynthesis protein TsaE	0	0	126.506	2490.26
Iron-sulfur cluster carrier protein	0	0	169.214	4776.49
tRNA pseudouridine synthase B	0	0	414.321	2786.12
Ribosome-binding factor A	0	0	265.311	1361.65
Membrane sensor protein UhpC	11558.6	0	0	4246.45
Ribosomal RNA small subunit methyltransferase I	0	0	0	5063.81
hypothetical protein	0	0	0	326.202
10 kDa chaperonin	0	0	1608.11	217.191
60 kDa chaperonin	0	0	2838.25	3274.57
Outer membrane protein assembly factor BamD	0	0	669.958	5155.29
GTPase Der	0	0	103.817	4404.32
Outer membrane protein assembly factor BamB	0	2818.87	97.594	5161.68
hypothetical protein	0	0	0	4594.24
hypothetical protein	0	0	0	3774.85
Nucleoside diphosphate kinase	0	3192.98	583.684	4835.04
Protein translocase subunit SecF	0	0	377.867	3559.39
Protein translocase subunit SecD	0	0	250.921	5182.88
Sec translocon accessory complex subunit YajC	0	0	0	2344.92
tRNA-Leu(caa)	0	0	0	0
Peptide chain release factor RF1	0	0	81.4023	3083.86
Release factor glutamine methyltransferase	0	0	0	2096.22
hypothetical protein	0	0	0	2860.85
hypothetical protein	0	0	138.826	2969.96
Translation initiation factor IF-2	0	0	213.62	6403.75
Transcription termination/antitermination protein NusA	0	0	332.216	2611.75
tRNA-Met(cat)	0	0	186.062	0
Na(+)/H(+) antiporter NhaP	0	0	404.712	3349.89
putative glutamate/gamma-aminobutyrate antiporter	0	0	818.378	3062.66
Valine--tRNA ligase	0	0	426.779	2696.7
Adenylate kinase	0	0	0	692.99
30S ribosomal protein S12	0	0	2274.99	446.923
30S ribosomal protein S7	0	0	2574.8	897.547
Elongation factor G	0	0	1329.61	2092.74
30S ribosomal protein S10	0	0	788.424	3078.92
50S ribosomal protein L3	0	0	502.695	2681.8
50S ribosomal protein L4	0	0	253.776	2913.36
50S ribosomal protein L23	0	0	0	1418.98
50S ribosomal protein L2	0	0	1332.32	1439.54
30S ribosomal protein S19	0	0	0	2548.65
50S ribosomal protein L22	0	0	810.146	1266.95
30S ribosomal protein S3	0	0	275.092	3596.49
50S ribosomal protein L16	0	0	3248.11	2504.08
hypothetical protein	0	0	71.2776	1588.41
30S ribosomal protein S17	0	0	1650.82	3153.29
50S ribosomal protein L14	0	0	1223.02	5249.07
50S ribosomal protein L24	0	0	107.559	1278.36
50S ribosomal protein L5	0	0	1307.29	5271.63
30S ribosomal protein S14	0	0	187.278	1738.95
30S ribosomal protein S8	0	0	463.304	2647.35
50S ribosomal protein L6	0	0	1506.74	5956.68
50S ribosomal protein L18	0	0	1039.85	4291.27
30S ribosomal protein S5	0	0	1193.9	2471.26
50S ribosomal protein L15	0	6247.14	830.539	1028.25
transfer-messenger RNA, SsrA	0	0	664.431	2529.49
Stringent starvation protein A	0	0	57.6763	4352.91
Ammonia monooxygenase gamma subunit	0	0	580.302	1243.73
Cytochrome b qcrB	0	0	2510.4	2289.8
Ubiquinol-cytochrome c reductase iron-sulfur subunit	0	0	4812.72	2977.65
30S ribosomal protein S9	0	0	825.196	2712.76
50S ribosomal protein L13	0	0	68.7137	2654.21
Translation initiation factor IF-1	0	0	0	1534.03
tRNA-Arg(acg)	0	0	0	5108.33
tRNA-Ser(gct)	0	0	0	0
Signal recognition particle receptor FtsY	0	0	729.826	5044.21
Ribosomal RNA small subunit methyltransferase D	0	0	0	1859.09
CCA-adding enzyme	0	0	12.4689	4242.12
Cysteine--tRNA ligase	0	4050.16	202.99	1857.05
Sec-independent protein translocase protein TatC	0	0	357.644	2750.45
ADP,ATP carrier protein 1 tlc	0	0	1136.83	2957.34
Protein translocase subunit SecY	0	0	903.953	2973.1
50S ribosomal protein L36	0	0	0	0
30S ribosomal protein S13	0	0	401.311	1788.63
30S ribosomal protein S11	0	0	1239.47	2166.38
30S ribosomal protein S4	0	0	1681.55	2931.23
DNA-directed RNA polymerase subunit alpha	0	0	2150.46	3953.48
50S ribosomal protein L17	0	0	3905.47	4810.1
tRNA-specific adenosine deaminase	0	0	0	2769.93
Fe/S biogenesis protein NfuA	0	0	325.041	2303.06
tRNA-Leu(taa)	0	0	0	494.993
tRNA-Cys(gca)	0	0	0	0
tRNA-Gly(gcc)	0	0	0	0
tRNA-Ser(tga)	0	0	0	0
tRNA-Glu(ttc)	0	0	0	0
tRNA-Ala(ggc)	0	0	0	0
tRNA-Met(cat)	0	0	0	0
tRNA-Phe(gaa)	0	0	0	0
30S ribosomal protein S1	15386.1	0	339.25	4109.61
hypothetical protein	0	0	1927.5	3248.27
hypothetical protein	0	0	417.285	4684.01
hypothetical protein	0	0	146.942	4147.79
Intermembrane phospholipid transport system binding protein MlaD	0	0	686.688	2596.83
Intermembrane phospholipid transport system permease protein MlaE	0	0	89.4307	2418.11
Intermembrane phospholipid transport system ATP-binding protein MlaF	0	0	270.317	3132.46
tRNA-His(gtg)	0	0	0	0
tRNA-Arg(tct)	0	0	0	0
tRNA-Pro(tgg)	0	0	0	0
Bifunctional protein FolD protein	0	0	724.574	2226.33
transcriptional regulatory protein YebC	0	0	153.345	2864
hypothetical protein	0	0	372.409	1985.27
tRNA-Lys(ttt)	0	0	0	0
Chaperone protein DnaJ	0	3201.45	874.049	3029.92
Chaperone protein DnaK	0	0	1485.5	3095.16
Protein GrpE	0	0	138.972	1051.1
ATP-dependent Clp protease ATP-binding subunit ClpX	0	0	447.349	2951.89
ATP-dependent Clp protease proteolytic subunit	0	0	1265.53	1738.25
Trigger factor	0	0	583.552	3538.6
tRNA-Leu(tag)	0	0	0	0
tRNA-Lys(ctt)	0	0	0	0
Polyribonucleotide nucleotidyltransferase	0	0	429.385	3308.88
hypothetical protein	0	0	397.967	6700.74
S-adenosylmethionine/S-adenosylhomocysteine transporter	0	0	0	3072.02
Ribosomal silencing factor RsfS	0	0	405.475	2811.19
Leucine--tRNA ligase	0	0	480.121	3604.51
Acyl-[acyl-carrier-protein]--UDP-N-acetylglucosamine O-acyltransferase	0	0	167.892	5127.17
tRNA-specific 2-thiouridylase MnmA	0	0	0	4606.54
tRNA(Ile)-lysidine synthase	0	0	234.461	4418.27
Threonine--tRNA ligase	0	0	146.113	6809.27
Translation initiation factor IF-3	0	0	40.019	9671.26
50S ribosomal protein L35	0	0	325.609	4944.93
50S ribosomal protein L20	0	0	0	5307.63
Phenylalanine--tRNA ligase alpha subunit	0	8246.23	422.191	4400.89
Phenylalanine--tRNA ligase beta subunit	4246.85	1820.43	1231.72	7833.28
hypothetical protein	0	0	0	3414.42
hypothetical protein	0	0	0	0
Ribonuclease E	0	2404.28	366.256	6614.37
5S ribosomal RNA (partial)	0	0	3393.19	0
23S ribosomal RNA	864798	838556	696295	57404.4
tRNA-Ala(tgc)	0	0	0	0
tRNA-Ile(gat)	0	0	0	0
16S ribosomal RNA	52175.8	53138.9	79924.5	5563.36
Tyrosine--tRNA ligase	0	0	186.453	3359.8
tRNA-Val(gac)	0	0	0	0
Succinate dehydrogenase iron-sulfur subunit	0	0	111.296	3577.51
Succinate dehydrogenase flavoprotein subunit sdhA	0	0	486.479	2710.28
Succinate dehydrogenase hydrophobic membrane anchor subunit	0	0	244.903	970.242
Succinate dehydrogenase cytochrome b556 subunit	0	0	0	909.602
Denitrification regulatory protein NirQ	0	0	354.439	3104.02
hypothetical protein	0	0	87.0355	3373.17
hypothetical protein	2509.51	0	0	2959.37
Formylglycine-generating enzyme	0	0	847.578	2680.9
Copper-containing nitrite reductase NirK	0	0	1341.78	3279.51
Nitric oxide reductase subunit B NorB	0	0	1263.5	3611.08
hypothetical protein	0	0	813.087	5474.08
Cytochrome c5	0	0	606.425	2139.73
Alkyl hydroperoxide reductase C	0	0	0	1747.51
Periplasmic pH-dependent serine endoprotease DegQ	0	0	973.726	3906.8
Sec-independent protein translocase protein TatA	0	0	0	3716.38
hypothetical protein	0	0	0	348.929
SsrA-binding protein	0	0	146.942	3001.69
hypothetical protein	0	0	346.058	6323.71
hypothetical protein	0	0	1641.61	1330.29
50S ribosomal protein L28	0	0	0	945.986
hypothetical protein	0	0	1158.64	2185.35
tRNA-Gln(ttg)	0	0	0	0
DNA polymerase III subunit epsilon	0	0	843.397	3124.36
Elongation factor 4	0	0	279.508	6928.8
Signal peptidase I	0	0	234.516	5479.54
GTPase Era	0	0	296.296	2382.23
Holo-[acyl-carrier-protein] synthase	0	0	0	4220.24
Serine--tRNA ligase	0	0	101.609	2130.15
Protein translocase subunit SecA	0	1611.41	61.3687	4392.87
hypothetical protein	0	0	218.064	4438.36
hypothetical protein	0	0	0	0
Thymidine kinase	9879.53	0	125.674	5451.87
Methionine--tRNA ligase	0	0	370.132	5740.3
Glutaredoxin 4	0	0	0	3168.6
tRNA-Val(tac)	0	0	0	0
tRNA-Asp(gtc)	0	0	0	0
hypothetical protein	0	0	0	275.53
hypothetical protein	0	0	0	4177.08
Copper-exporting P-type ATPase	0	0	170.344	6935.06
hypothetical protein	0	0	713.716	2884.74
Cbb3-type cytochrome c oxidase subunit CcoP2	9577.09	0	1007.1	2630.42
hypothetical protein	0	0	0	0
hypothetical protein	0	0	999.818	1398.01
Cbb3-type cytochrome c oxidase subunit CcoN1	0	0	857.415	1007.21
hypothetical protein	0	0	0	0
Cytochrome c biogenesis protein CcsA	0	0	68.8375	4052.4
hypothetical protein	0	0	362.194	4165.26
hypothetical protein	0	0	51.9087	2930.5
Lysine--tRNA ligase, heat inducible	0	3660.75	724.958	4202.71
Peptide chain release factor RF2	0	0	530.622	4297.63
hypothetical protein	0	0	727.318	3710.55
hypothetical protein	0	0	912.982	3408.33
putative ABC transporter permease protein NosY	0	0	318.373	3731.39
Vitamin B12 import ATP-binding protein BtuD	0	7349.1	532.362	2675.13
putative ABC transporter binding protein NosD	0	8493.65	976.293	3774.63
hypothetical protein	0	2031.47	1033.89	4367.7
Nitrous-oxide reductase NosZ	0	0	2591.02	2496.57
hypothetical protein	12975.4	0	0	457.735
Ribosomal RNA small subunit methyltransferase H	0	0	0	5201.24
Ribosome-recycling factor	0	0	539.181	5111.38
Elongation factor Ts	0	0	1140.2	4590.82
30S ribosomal protein S2	0	0	645.628	3014.57
Transcription elongation factor GreA	0	0	180.211	2677.32
ATP-dependent zinc metalloprotease FtsH	0	0	668.271	2531.4
tRNA-Leu(gag)	0	0	0	0
Alanine--tRNA ligase	0	0	422.215	3560.16
Translational regulator CsrA	0	0	0	3256.67
Error-prone DNA polymerase	0	0	495.263	3312.62
Cell division protein ZapE	0	0	91.0877	4233.74
DNA mismatch repair protein MutS	0	829.945	520.086	4499.41
Na(+)/H(+) antiporter NhaD	0	0	284.638	3429.98
Outer membrane protein assembly factor BamA	0	2359	864.241	4218.11
Inner membrane transport permease YadH	0	0	0	3330.81
putative ABC transporter ATP-binding protein YadG	0	0	442.494	3795.52
hypothetical protein	0	0	857.538	3953.81
Zinc-dependent sulfurtransferase SufU	0	0	506.024	986.708
putative cysteine desulfurase	0	0	349.434	5416.35
hypothetical protein	0	0	75.4042	3062.01
putative ATP-dependent transporter SufC	0	0	447.712	4766.88
FeS cluster assembly protein SufB	0	0	830.974	4387.83
Arginine--tRNA ligase	0	0	202.426	2958.25
Ubiquinone biosynthesis O-methyltransferase	0	0	0	2605.65
hypothetical protein	0	712.484	335.476	7388.08
Molybdenum transport system permease protein ModB	8342.71	0	1103.69	4162.34
Spermidine/putrescine import ATP-binding protein PotA	0	3954.61	230.017	3710.18
putative adenylyltransferase/sulfurtransferase MoeZ	0	0	118.403	3342.22
Modulator of FtsH protease YccA	0	0	554.311	2153.81
hypothetical protein	0	0	0	2223.77
DNA gyrase subunit A	0	0	272.726	4620.74
ATP-dependent protease ATPase subunit HslU	0	0	928.01	4771.24
ATP-dependent protease subunit HslV	0	0	1133.19	2364.97
Ribosomal large subunit pseudouridine synthase C	0	0	403.004	3831.84
hypothetical protein	0	0	162.99	3244.77
hypothetical protein	0	0	254.699	3405.55
Acyl carrier protein	0	0	795.933	3125.13
2-oxoglutarate oxidoreductase subunit KorB	0	0	539.658	3163.05
2-oxoglutarate oxidoreductase subunit KorA	0	0	608.732	2788.95
hypothetical protein	0	0	0	1100.93
Octaprenyl diphosphate synthase	0	0	955.12	5542.89
RNA polymerase sigma factor RpoH	0	0	479.272	3153.29
Transcription termination factor Rho	0	6128.71	350.814	2084.76
hypothetical protein	0	0	0	1418.98
Succinate--CoA ligase [ADP-forming] subunit alpha SucC	0	0	664.645	3559.64
Succinate--CoA ligase [ADP-forming] subunit beta	0	0	309.3	2812.23
Serine hydroxymethyltransferase	0	0	512.503	3391.71
Transcription antitermination protein NusB	0	0	0	1970.81
DNA-directed RNA polymerase subunit omega	0	0	0	7205.76
GTPase Obg/CgtA	0	0	323.055	4486.48
50S ribosomal protein L27	0	0	888.484	6104.91
50S ribosomal protein L21	0	0	357.054	2254.45
DNA mismatch repair protein MutL	0	0	157.437	3391.52
Isoleucine--tRNA ligase	3094.14	0	149.565	3360.33
tRNA-Thr(tgt)	0	0	0	0
tRNA-Tyr(gta)	0	0	0	0
tRNA-Gly(tcc)	0	0	0	0
tRNA-Thr(ggt)	0	0	0	0
tRNA-Trp(cca)	0	0	0	0
hypothetical protein	0	0	183.677	1023.3
Transcription termination/antitermination protein NusG	0	0	836.404	2605.47
50S ribosomal protein L11	0	0	729.605	2857.67
50S ribosomal protein L1	0	0	898.163	5467.63
hypothetical protein	0	0	268.292	5540.4
50S ribosomal protein L7/L12	0	0	75.2063	5921.73
DNA-directed RNA polymerase subunit beta	0	0	466.747	2356.04
DNA-directed RNA polymerase subunit beta'	0	0	538.895	3076.04
hypothetical protein	0	0	200.134	3075.82
NADH-quinone oxidoreductase subunit N	0	2897.83	812.655	3353.68
NADH-quinone oxidoreductase subunit M	0	0	232.276	1476.95
NADH-quinone oxidoreductase subunit L	0	2886.81	592.407	2840.12
NADH-quinone oxidoreductase subunit K	0	0	1662.1	2782.31
NADH-quinone oxidoreductase subunit J	0	0	1112.64	2971.69
NADH-quinone oxidoreductase subunit I	0	0	2458.03	1147.7
NADH-quinone oxidoreductase subunit H	0	0	602.264	1115.81
NADH-quinone oxidoreductase chain 3	0	0	959.357	2382.95
NADH-quinone oxidoreductase subunit F	0	0	2047.5	2207.68
NADH-quinone oxidoreductase chain 2	0	0	815.346	2076.56
NADH-quinone oxidoreductase subunit D	0	0	1465.89	1412.17
NADH-quinone oxidoreductase chain 5	0	0	3023.09	1432
NADH-quinone oxidoreductase subunit B	0	0	1849.09	1600.68
NAD(P)H-quinone oxidoreductase subunit 3 NuoA	0	0	882.884	1073.18
